# Supplementary material for: Unveiling yellow rust resistance in the near-Himalayan region: insights from a nested association mapping study
Source: Theor Appl Genet. 2025 Jun 5;138(7):135. doi: 10.1007/s00122-025-04886-z (PMC12141412; doi:10.1007/s00122-025-04886-z)
Supplement: Supplementary file 2 — Supplementary file2 (XLSX 214 KB) [file 122_2025_4886_MOESM2_ESM.xlsx]

## Sheet: Supplementary Table 1
Supplementary Table 1: List of 1060 NAM lines used in this study.
line_name	NAM_parent	NAM_parent_LPGKU
KU-N01-001	N10	LPGKU2306
KU-N01-002	N10	LPGKU2306
KU-N01-003	N10	LPGKU2306
KU-N01-004	N10	LPGKU2306
KU-N01-005	N10	LPGKU2306
KU-N01-006	N10	LPGKU2306
KU-N01-007	N10	LPGKU2306
KU-N01-008	N10	LPGKU2306
KU-N01-009	N10	LPGKU2306
KU-N01-010	N10	LPGKU2306
KU-N01-011	N10	LPGKU2306
KU-N01-012	N10	LPGKU2306
KU-N01-013	N10	LPGKU2306
KU-N01-014	N10	LPGKU2306
KU-N01-015	N10	LPGKU2306
KU-N01-016	N10	LPGKU2306
KU-N01-017	N10	LPGKU2306
KU-N01-018	N10	LPGKU2306
KU-N01-019	N10	LPGKU2306
KU-N01-020	N10	LPGKU2306
KU-N01-021	N10	LPGKU2306
KU-N01-022	N10	LPGKU2306
KU-N01-023	N10	LPGKU2306
KU-N01-024	N10	LPGKU2306
KU-N01-025	N10	LPGKU2306
KU-N01-026	N10	LPGKU2306
KU-N01-027	N10	LPGKU2306
KU-N01-028	N10	LPGKU2306
KU-N01-029	N10	LPGKU2306
KU-N01-030	N10	LPGKU2306
KU-N01-031	N10	LPGKU2306
KU-N01-032	N10	LPGKU2306
KU-N01-033	N10	LPGKU2306
KU-N01-034	N10	LPGKU2306
KU-N01-035	N10	LPGKU2306
KU-N01-036	N10	LPGKU2306
KU-N01-037	N10	LPGKU2306
KU-N01-038	N10	LPGKU2306
KU-N01-039	N10	LPGKU2306
KU-N01-040	N10	LPGKU2306
KU-N01-041	N10	LPGKU2306
KU-N01-042	N10	LPGKU2306
KU-N01-043	N10	LPGKU2306
KU-N01-044	N10	LPGKU2306
KU-N01-045	N10	LPGKU2306
KU-N01-046	N10	LPGKU2306
KU-N01-047	N10	LPGKU2306
KU-N01-048	N10	LPGKU2306
KU-N01-049	N10	LPGKU2306
KU-N01-050	N10	LPGKU2306
KU-N01-051	N10	LPGKU2306
KU-N01-052	N10	LPGKU2306
KU-N01-053	N10	LPGKU2306
KU-N01-054	N10	LPGKU2306
KU-N01-055	N10	LPGKU2306
KU-N01-056	N10	LPGKU2306
KU-N01-057	N10	LPGKU2306
KU-N01-058	N10	LPGKU2306
KU-N01-059	N10	LPGKU2306
KU-N01-060	N10	LPGKU2306
KU-N01-061	N10	LPGKU2306
KU-N01-062	N10	LPGKU2306
KU-N01-063	N10	LPGKU2306
KU-N01-064	N10	LPGKU2306
KU-N01-065	N10	LPGKU2306
KU-N01-066	N10	LPGKU2306
KU-N01-067	N10	LPGKU2306
KU-N01-068	N10	LPGKU2306
KU-N01-069	N10	LPGKU2306
KU-N01-070	N10	LPGKU2306
KU-N01-071	N10	LPGKU2306
KU-N01-072	N10	LPGKU2306
KU-N01-073	N10	LPGKU2306
KU-N01-074	N10	LPGKU2306
KU-N01-075	N10	LPGKU2306
KU-N01-076	N10	LPGKU2306
KU-N01-077	N10	LPGKU2306
KU-N01-078	N10	LPGKU2306
KU-N01-079	N10	LPGKU2306
KU-N01-080	N10	LPGKU2306
KU-N01-081	N10	LPGKU2306
KU-N01-082	N10	LPGKU2306
KU-N01-083	N10	LPGKU2306
KU-N01-084	N10	LPGKU2306
KU-N01-085	N10	LPGKU2306
KU-N01-086	N10	LPGKU2306
KU-N01-087	N10	LPGKU2306
KU-N01-088	N10	LPGKU2306
KU-N01-089	N10	LPGKU2306
KU-N01-090	N10	LPGKU2306
KU-N01-091	N10	LPGKU2306
KU-N01-092	N10	LPGKU2306
KU-N01-093	N10	LPGKU2306
KU-N01-094	N10	LPGKU2306
KU-N01-095	N10	LPGKU2306
KU-N01-096	N10	LPGKU2306
KU-N01-097	N10	LPGKU2306
KU-N01-098	N10	LPGKU2306
KU-N01-099	N10	LPGKU2306
KU-N01-100	N10	LPGKU2306
KU-N02-001	CN4	LPGKU2307
KU-N02-002	CN4	LPGKU2307
KU-N02-003	CN4	LPGKU2307
KU-N02-004	CN4	LPGKU2307
KU-N02-005	CN4	LPGKU2307
KU-N02-006	CN4	LPGKU2307
KU-N02-007	CN4	LPGKU2307
KU-N02-008	CN4	LPGKU2307
KU-N02-009	CN4	LPGKU2307
KU-N02-010	CN4	LPGKU2307
KU-N02-011	CN4	LPGKU2307
KU-N02-012	CN4	LPGKU2307
KU-N02-013	CN4	LPGKU2307
KU-N02-014	CN4	LPGKU2307
KU-N02-015	CN4	LPGKU2307
KU-N02-016	CN4	LPGKU2307
KU-N02-017	CN4	LPGKU2307
KU-N02-018	CN4	LPGKU2307
KU-N02-019	CN4	LPGKU2307
KU-N02-020	CN4	LPGKU2307
KU-N02-021	CN4	LPGKU2307
KU-N02-022	CN4	LPGKU2307
KU-N02-023	CN4	LPGKU2307
KU-N02-024	CN4	LPGKU2307
KU-N02-025	CN4	LPGKU2307
KU-N02-026	CN4	LPGKU2307
KU-N02-027	CN4	LPGKU2307
KU-N02-028	CN4	LPGKU2307
KU-N02-029	CN4	LPGKU2307
KU-N02-030	CN4	LPGKU2307
KU-N02-031	CN4	LPGKU2307
KU-N02-032	CN4	LPGKU2307
KU-N02-033	CN4	LPGKU2307
KU-N02-034	CN4	LPGKU2307
KU-N02-035	CN4	LPGKU2307
KU-N02-036	CN4	LPGKU2307
KU-N02-037	CN4	LPGKU2307
KU-N02-038	CN4	LPGKU2307
KU-N02-039	CN4	LPGKU2307
KU-N02-040	CN4	LPGKU2307
KU-N02-041	CN4	LPGKU2307
KU-N02-042	CN4	LPGKU2307
KU-N02-043	CN4	LPGKU2307
KU-N02-044	CN4	LPGKU2307
KU-N02-045	CN4	LPGKU2307
KU-N02-046	CN4	LPGKU2307
KU-N02-047	CN4	LPGKU2307
KU-N02-048	CN4	LPGKU2307
KU-N02-049	CN4	LPGKU2307
KU-N02-050	CN4	LPGKU2307
KU-N02-051	CN4	LPGKU2307
KU-N02-052	CN4	LPGKU2307
KU-N02-053	CN4	LPGKU2307
KU-N02-054	CN4	LPGKU2307
KU-N02-055	CN4	LPGKU2307
KU-N02-056	CN4	LPGKU2307
KU-N02-057	CN4	LPGKU2307
KU-N02-058	CN4	LPGKU2307
KU-N02-059	CN4	LPGKU2307
KU-N02-060	CN4	LPGKU2307
KU-N02-061	CN4	LPGKU2307
KU-N02-062	CN4	LPGKU2307
KU-N02-063	CN4	LPGKU2307
KU-N02-064	CN4	LPGKU2307
KU-N02-065	CN4	LPGKU2307
KU-N02-066	CN4	LPGKU2307
KU-N02-067	CN4	LPGKU2307
KU-N02-068	CN4	LPGKU2307
KU-N02-069	CN4	LPGKU2307
KU-N02-070	CN4	LPGKU2307
KU-N02-071	CN4	LPGKU2307
KU-N02-072	CN4	LPGKU2307
KU-N02-073	CN4	LPGKU2307
KU-N02-074	CN4	LPGKU2307
KU-N02-075	CN4	LPGKU2307
KU-N02-076	CN4	LPGKU2307
KU-N02-077	CN4	LPGKU2307
KU-N02-078	CN4	LPGKU2307
KU-N02-079	CN4	LPGKU2307
KU-N02-080	CN4	LPGKU2307
KU-N02-081	CN4	LPGKU2307
KU-N02-082	CN4	LPGKU2307
KU-N02-083	CN4	LPGKU2307
KU-N02-084	CN4	LPGKU2307
KU-N02-085	CN4	LPGKU2307
KU-N02-086	CN4	LPGKU2307
KU-N02-087	CN4	LPGKU2307
KU-N02-088	CN4	LPGKU2307
KU-N02-089	CN4	LPGKU2307
KU-N02-090	CN4	LPGKU2307
KU-N02-091	CN4	LPGKU2307
KU-N02-092	CN4	LPGKU2307
KU-N02-093	CN4	LPGKU2307
KU-N02-094	CN4	LPGKU2307
KU-N02-095	CN4	LPGKU2307
KU-N02-096	CN4	LPGKU2307
KU-N02-097	CN4	LPGKU2307
KU-N02-098	CN4	LPGKU2307
KU-N02-099	CN4	LPGKU2307
KU-N02-100	CN4	LPGKU2307
KU-N03-001	FKK	LPGKU2308
KU-N03-002	FKK	LPGKU2308
KU-N03-003	FKK	LPGKU2308
KU-N03-004	FKK	LPGKU2308
KU-N03-005	FKK	LPGKU2308
KU-N03-006	FKK	LPGKU2308
KU-N03-007	FKK	LPGKU2308
KU-N03-008	FKK	LPGKU2308
KU-N03-009	FKK	LPGKU2308
KU-N03-010	FKK	LPGKU2308
KU-N03-011	FKK	LPGKU2308
KU-N03-012	FKK	LPGKU2308
KU-N03-013	FKK	LPGKU2308
KU-N03-014	FKK	LPGKU2308
KU-N03-015	FKK	LPGKU2308
KU-N03-016	FKK	LPGKU2308
KU-N03-017	FKK	LPGKU2308
KU-N03-018	FKK	LPGKU2308
KU-N03-019	FKK	LPGKU2308
KU-N03-020	FKK	LPGKU2308
KU-N03-021	FKK	LPGKU2308
KU-N03-022	FKK	LPGKU2308
KU-N03-023	FKK	LPGKU2308
KU-N03-024	FKK	LPGKU2308
KU-N03-025	FKK	LPGKU2308
KU-N03-026	FKK	LPGKU2308
KU-N03-027	FKK	LPGKU2308
KU-N03-028	FKK	LPGKU2308
KU-N03-029	FKK	LPGKU2308
KU-N03-030	FKK	LPGKU2308
KU-N03-031	FKK	LPGKU2308
KU-N03-032	FKK	LPGKU2308
KU-N03-033	FKK	LPGKU2308
KU-N03-034	FKK	LPGKU2308
KU-N03-035	FKK	LPGKU2308
KU-N03-036	FKK	LPGKU2308
KU-N03-037	FKK	LPGKU2308
KU-N03-038	FKK	LPGKU2308
KU-N03-039	FKK	LPGKU2308
KU-N03-040	FKK	LPGKU2308
KU-N03-041	FKK	LPGKU2308
KU-N03-042	FKK	LPGKU2308
KU-N03-043	FKK	LPGKU2308
KU-N03-044	FKK	LPGKU2308
KU-N03-045	FKK	LPGKU2308
KU-N03-046	FKK	LPGKU2308
KU-N03-047	FKK	LPGKU2308
KU-N03-048	FKK	LPGKU2308
KU-N03-049	FKK	LPGKU2308
KU-N03-050	FKK	LPGKU2308
KU-N04-001	PK1	LPGKU2309
KU-N04-002	PK1	LPGKU2309
KU-N04-003	PK1	LPGKU2309
KU-N04-004	PK1	LPGKU2309
KU-N04-005	PK1	LPGKU2309
KU-N04-006	PK1	LPGKU2309
KU-N04-007	PK1	LPGKU2309
KU-N04-008	PK1	LPGKU2309
KU-N04-009	PK1	LPGKU2309
KU-N04-010	PK1	LPGKU2309
KU-N04-011	PK1	LPGKU2309
KU-N04-012	PK1	LPGKU2309
KU-N04-013	PK1	LPGKU2309
KU-N04-014	PK1	LPGKU2309
KU-N04-015	PK1	LPGKU2309
KU-N04-016	PK1	LPGKU2309
KU-N04-017	PK1	LPGKU2309
KU-N04-018	PK1	LPGKU2309
KU-N04-019	PK1	LPGKU2309
KU-N04-020	PK1	LPGKU2309
KU-N04-021	PK1	LPGKU2309
KU-N04-022	PK1	LPGKU2309
KU-N04-023	PK1	LPGKU2309
KU-N04-024	PK1	LPGKU2309
KU-N04-025	PK1	LPGKU2309
KU-N04-026	PK1	LPGKU2309
KU-N04-027	PK1	LPGKU2309
KU-N04-028	PK1	LPGKU2309
KU-N04-029	PK1	LPGKU2309
KU-N04-030	PK1	LPGKU2309
KU-N04-031	PK1	LPGKU2309
KU-N04-032	PK1	LPGKU2309
KU-N04-033	PK1	LPGKU2309
KU-N04-034	PK1	LPGKU2309
KU-N04-035	PK1	LPGKU2309
KU-N04-036	PK1	LPGKU2309
KU-N04-037	PK1	LPGKU2309
KU-N04-038	PK1	LPGKU2309
KU-N04-039	PK1	LPGKU2309
KU-N04-040	PK1	LPGKU2309
KU-N04-041	PK1	LPGKU2309
KU-N04-042	PK1	LPGKU2309
KU-N04-043	PK1	LPGKU2309
KU-N04-044	PK1	LPGKU2309
KU-N04-045	PK1	LPGKU2309
KU-N04-046	PK1	LPGKU2309
KU-N04-047	PK1	LPGKU2309
KU-N04-048	PK1	LPGKU2309
KU-N04-049	PK1	LPGKU2309
KU-N04-050	PK1	LPGKU2309
KU-N04-051	PK1	LPGKU2309
KU-N04-052	PK1	LPGKU2309
KU-N04-053	PK1	LPGKU2309
KU-N04-054	PK1	LPGKU2309
KU-N04-055	PK1	LPGKU2309
KU-N04-056	PK1	LPGKU2309
KU-N04-057	PK1	LPGKU2309
KU-N04-058	PK1	LPGKU2309
KU-N04-059	PK1	LPGKU2309
KU-N04-060	PK1	LPGKU2309
KU-N04-061	PK1	LPGKU2309
KU-N04-062	PK1	LPGKU2309
KU-N04-063	PK1	LPGKU2309
KU-N04-064	PK1	LPGKU2309
KU-N04-065	PK1	LPGKU2309
KU-N04-066	PK1	LPGKU2309
KU-N04-067	PK1	LPGKU2309
KU-N04-068	PK1	LPGKU2309
KU-N04-069	PK1	LPGKU2309
KU-N04-070	PK1	LPGKU2309
KU-N04-071	PK1	LPGKU2309
KU-N04-072	PK1	LPGKU2309
KU-N04-073	PK1	LPGKU2309
KU-N04-074	PK1	LPGKU2309
KU-N04-075	PK1	LPGKU2309
KU-N04-076	PK1	LPGKU2309
KU-N04-077	PK1	LPGKU2309
KU-N04-078	PK1	LPGKU2309
KU-N04-079	PK1	LPGKU2309
KU-N04-080	PK1	LPGKU2309
KU-N04-081	PK1	LPGKU2309
KU-N04-082	PK1	LPGKU2309
KU-N04-083	PK1	LPGKU2309
KU-N04-084	PK1	LPGKU2309
KU-N04-085	PK1	LPGKU2309
KU-N04-086	PK1	LPGKU2309
KU-N04-087	PK1	LPGKU2309
KU-N04-088	PK1	LPGKU2309
KU-N04-089	PK1	LPGKU2309
KU-N04-090	PK1	LPGKU2309
KU-N04-091	PK1	LPGKU2309
KU-N04-092	PK1	LPGKU2309
KU-N04-093	PK1	LPGKU2309
KU-N04-094	PK1	LPGKU2309
KU-N04-095	PK1	LPGKU2309
KU-N04-096	PK1	LPGKU2309
KU-N04-097	PK1	LPGKU2309
KU-N04-098	PK1	LPGKU2309
KU-N04-099	PK1	LPGKU2309
KU-N04-100	PK1	LPGKU2309
KU-N06-001	NP1	LPGKU2311
KU-N06-002	NP1	LPGKU2311
KU-N06-003	NP1	LPGKU2311
KU-N06-004	NP1	LPGKU2311
KU-N06-005	NP1	LPGKU2311
KU-N06-006	NP1	LPGKU2311
KU-N06-007	NP1	LPGKU2311
KU-N06-008	NP1	LPGKU2311
KU-N06-009	NP1	LPGKU2311
KU-N06-010	NP1	LPGKU2311
KU-N06-011	NP1	LPGKU2311
KU-N06-012	NP1	LPGKU2311
KU-N06-013	NP1	LPGKU2311
KU-N06-014	NP1	LPGKU2311
KU-N06-015	NP1	LPGKU2311
KU-N06-016	NP1	LPGKU2311
KU-N06-017	NP1	LPGKU2311
KU-N06-018	NP1	LPGKU2311
KU-N06-019	NP1	LPGKU2311
KU-N06-020	NP1	LPGKU2311
KU-N06-021	NP1	LPGKU2311
KU-N06-022	NP1	LPGKU2311
KU-N06-023	NP1	LPGKU2311
KU-N06-024	NP1	LPGKU2311
KU-N06-025	NP1	LPGKU2311
KU-N06-026	NP1	LPGKU2311
KU-N06-027	NP1	LPGKU2311
KU-N06-028	NP1	LPGKU2311
KU-N06-029	NP1	LPGKU2311
KU-N06-030	NP1	LPGKU2311
KU-N06-031	NP1	LPGKU2311
KU-N06-032	NP1	LPGKU2311
KU-N06-033	NP1	LPGKU2311
KU-N06-034	NP1	LPGKU2311
KU-N06-035	NP1	LPGKU2311
KU-N06-036	NP1	LPGKU2311
KU-N06-037	NP1	LPGKU2311
KU-N06-038	NP1	LPGKU2311
KU-N06-039	NP1	LPGKU2311
KU-N06-040	NP1	LPGKU2311
KU-N06-041	NP1	LPGKU2311
KU-N06-042	NP1	LPGKU2311
KU-N06-043	NP1	LPGKU2311
KU-N06-044	NP1	LPGKU2311
KU-N06-045	NP1	LPGKU2311
KU-N06-046	NP1	LPGKU2311
KU-N06-047	NP1	LPGKU2311
KU-N06-048	NP1	LPGKU2311
KU-N06-049	NP1	LPGKU2311
KU-N06-050	NP1	LPGKU2311
KU-N06-051	NP1	LPGKU2311
KU-N06-052	NP1	LPGKU2311
KU-N06-053	NP1	LPGKU2311
KU-N06-054	NP1	LPGKU2311
KU-N06-055	NP1	LPGKU2311
KU-N06-056	NP1	LPGKU2311
KU-N06-057	NP1	LPGKU2311
KU-N06-058	NP1	LPGKU2311
KU-N06-059	NP1	LPGKU2311
KU-N06-060	NP1	LPGKU2311
KU-N06-061	NP1	LPGKU2311
KU-N06-062	NP1	LPGKU2311
KU-N06-063	NP1	LPGKU2311
KU-N06-064	NP1	LPGKU2311
KU-N06-065	NP1	LPGKU2311
KU-N06-066	NP1	LPGKU2311
KU-N06-067	NP1	LPGKU2311
KU-N06-068	NP1	LPGKU2311
KU-N06-069	NP1	LPGKU2311
KU-N06-070	NP1	LPGKU2311
KU-N06-071	NP1	LPGKU2311
KU-N06-072	NP1	LPGKU2311
KU-N06-073	NP1	LPGKU2311
KU-N06-074	NP1	LPGKU2311
KU-N06-075	NP1	LPGKU2311
KU-N06-076	NP1	LPGKU2311
KU-N06-077	NP1	LPGKU2311
KU-N06-078	NP1	LPGKU2311
KU-N06-079	NP1	LPGKU2311
KU-N06-080	NP1	LPGKU2311
KU-N06-081	NP1	LPGKU2311
KU-N06-082	NP1	LPGKU2311
KU-N06-083	NP1	LPGKU2311
KU-N06-084	NP1	LPGKU2311
KU-N06-085	NP1	LPGKU2311
KU-N06-086	NP1	LPGKU2311
KU-N06-087	NP1	LPGKU2311
KU-N06-088	NP1	LPGKU2311
KU-N06-089	NP1	LPGKU2311
KU-N06-090	NP1	LPGKU2311
KU-N06-091	NP1	LPGKU2311
KU-N06-092	NP1	LPGKU2311
KU-N06-093	NP1	LPGKU2311
KU-N06-094	NP1	LPGKU2311
KU-N06-095	NP1	LPGKU2311
KU-N06-096	NP1	LPGKU2311
KU-N06-097	NP1	LPGKU2311
KU-N06-098	NP1	LPGKU2311
KU-N06-099	NP1	LPGKU2311
KU-N06-100	NP1	LPGKU2311
KU-N07-001	NP2	LPGKU2312
KU-N07-002	NP2	LPGKU2312
KU-N07-003	NP2	LPGKU2312
KU-N07-004	NP2	LPGKU2312
KU-N07-005	NP2	LPGKU2312
KU-N07-006	NP2	LPGKU2312
KU-N07-007	NP2	LPGKU2312
KU-N07-008	NP2	LPGKU2312
KU-N07-009	NP2	LPGKU2312
KU-N07-010	NP2	LPGKU2312
KU-N07-011	NP2	LPGKU2312
KU-N07-012	NP2	LPGKU2312
KU-N07-013	NP2	LPGKU2312
KU-N07-014	NP2	LPGKU2312
KU-N07-015	NP2	LPGKU2312
KU-N07-016	NP2	LPGKU2312
KU-N07-017	NP2	LPGKU2312
KU-N07-018	NP2	LPGKU2312
KU-N07-019	NP2	LPGKU2312
KU-N07-020	NP2	LPGKU2312
KU-N07-021	NP2	LPGKU2312
KU-N07-022	NP2	LPGKU2312
KU-N07-023	NP2	LPGKU2312
KU-N07-024	NP2	LPGKU2312
KU-N07-025	NP2	LPGKU2312
KU-N07-026	NP2	LPGKU2312
KU-N07-027	NP2	LPGKU2312
KU-N07-028	NP2	LPGKU2312
KU-N07-029	NP2	LPGKU2312
KU-N07-030	NP2	LPGKU2312
KU-N07-031	NP2	LPGKU2312
KU-N07-032	NP2	LPGKU2312
KU-N07-033	NP2	LPGKU2312
KU-N07-034	NP2	LPGKU2312
KU-N07-035	NP2	LPGKU2312
KU-N07-036	NP2	LPGKU2312
KU-N07-037	NP2	LPGKU2312
KU-N07-038	NP2	LPGKU2312
KU-N07-039	NP2	LPGKU2312
KU-N07-040	NP2	LPGKU2312
KU-N07-041	NP2	LPGKU2312
KU-N07-042	NP2	LPGKU2312
KU-N07-043	NP2	LPGKU2312
KU-N07-044	NP2	LPGKU2312
KU-N07-045	NP2	LPGKU2312
KU-N07-046	NP2	LPGKU2312
KU-N07-047	NP2	LPGKU2312
KU-N07-048	NP2	LPGKU2312
KU-N07-049	NP2	LPGKU2312
KU-N07-050	NP2	LPGKU2312
KU-N09-001	NP4	LPGKU2314
KU-N09-002	NP4	LPGKU2314
KU-N09-003	NP4	LPGKU2314
KU-N09-004	NP4	LPGKU2314
KU-N09-005	NP4	LPGKU2314
KU-N09-006	NP4	LPGKU2314
KU-N09-007	NP4	LPGKU2314
KU-N09-008	NP4	LPGKU2314
KU-N09-009	NP4	LPGKU2314
KU-N09-010	NP4	LPGKU2314
KU-N09-011	NP4	LPGKU2314
KU-N09-012	NP4	LPGKU2314
KU-N09-013	NP4	LPGKU2314
KU-N09-014	NP4	LPGKU2314
KU-N09-015	NP4	LPGKU2314
KU-N09-016	NP4	LPGKU2314
KU-N09-017	NP4	LPGKU2314
KU-N09-018	NP4	LPGKU2314
KU-N09-019	NP4	LPGKU2314
KU-N09-020	NP4	LPGKU2314
KU-N09-021	NP4	LPGKU2314
KU-N09-022	NP4	LPGKU2314
KU-N09-023	NP4	LPGKU2314
KU-N09-024	NP4	LPGKU2314
KU-N09-025	NP4	LPGKU2314
KU-N09-026	NP4	LPGKU2314
KU-N09-027	NP4	LPGKU2314
KU-N09-028	NP4	LPGKU2314
KU-N09-029	NP4	LPGKU2314
KU-N09-030	NP4	LPGKU2314
KU-N09-031	NP4	LPGKU2314
KU-N09-032	NP4	LPGKU2314
KU-N09-033	NP4	LPGKU2314
KU-N09-034	NP4	LPGKU2314
KU-N09-035	NP4	LPGKU2314
KU-N09-036	NP4	LPGKU2314
KU-N09-037	NP4	LPGKU2314
KU-N09-038	NP4	LPGKU2314
KU-N09-039	NP4	LPGKU2314
KU-N09-040	NP4	LPGKU2314
KU-N09-041	NP4	LPGKU2314
KU-N09-042	NP4	LPGKU2314
KU-N09-043	NP4	LPGKU2314
KU-N09-044	NP4	LPGKU2314
KU-N09-045	NP4	LPGKU2314
KU-N09-046	NP4	LPGKU2314
KU-N09-047	NP4	LPGKU2314
KU-N09-048	NP4	LPGKU2314
KU-N09-049	NP4	LPGKU2314
KU-N09-050	NP4	LPGKU2314
KU-N09-051	NP4	LPGKU2314
KU-N09-052	NP4	LPGKU2314
KU-N09-053	NP4	LPGKU2314
KU-N09-054	NP4	LPGKU2314
KU-N09-055	NP4	LPGKU2314
KU-N09-056	NP4	LPGKU2314
KU-N09-057	NP4	LPGKU2314
KU-N09-058	NP4	LPGKU2314
KU-N09-059	NP4	LPGKU2314
KU-N09-060	NP4	LPGKU2314
KU-N09-061	NP4	LPGKU2314
KU-N09-062	NP4	LPGKU2314
KU-N09-063	NP4	LPGKU2314
KU-N09-064	NP4	LPGKU2314
KU-N09-065	NP4	LPGKU2314
KU-N09-066	NP4	LPGKU2314
KU-N09-067	NP4	LPGKU2314
KU-N09-068	NP4	LPGKU2314
KU-N09-069	NP4	LPGKU2314
KU-N09-070	NP4	LPGKU2314
KU-N09-071	NP4	LPGKU2314
KU-N09-072	NP4	LPGKU2314
KU-N09-073	NP4	LPGKU2314
KU-N09-074	NP4	LPGKU2314
KU-N09-075	NP4	LPGKU2314
KU-N09-076	NP4	LPGKU2314
KU-N09-077	NP4	LPGKU2314
KU-N09-078	NP4	LPGKU2314
KU-N09-079	NP4	LPGKU2314
KU-N09-080	NP4	LPGKU2314
KU-N09-081	NP4	LPGKU2314
KU-N09-082	NP4	LPGKU2314
KU-N09-083	NP4	LPGKU2314
KU-N09-084	NP4	LPGKU2314
KU-N09-085	NP4	LPGKU2314
KU-N09-086	NP4	LPGKU2314
KU-N09-087	NP4	LPGKU2314
KU-N09-088	NP4	LPGKU2314
KU-N09-089	NP4	LPGKU2314
KU-N09-090	NP4	LPGKU2314
KU-N09-091	NP4	LPGKU2314
KU-N09-092	NP4	LPGKU2314
KU-N09-093	NP4	LPGKU2314
KU-N09-094	NP4	LPGKU2314
KU-N09-095	NP4	LPGKU2314
KU-N09-096	NP4	LPGKU2314
KU-N09-097	NP4	LPGKU2314
KU-N09-098	NP4	LPGKU2314
KU-N09-099	NP4	LPGKU2314
KU-N09-100	NP4	LPGKU2314
KU-N11-001	CN1	LPGKU2316
KU-N11-002	CN1	LPGKU2316
KU-N11-003	CN1	LPGKU2316
KU-N11-004	CN1	LPGKU2316
KU-N11-005	CN1	LPGKU2316
KU-N11-006	CN1	LPGKU2316
KU-N11-007	CN1	LPGKU2316
KU-N11-008	CN1	LPGKU2316
KU-N11-009	CN1	LPGKU2316
KU-N11-010	CN1	LPGKU2316
KU-N11-011	CN1	LPGKU2316
KU-N11-012	CN1	LPGKU2316
KU-N11-013	CN1	LPGKU2316
KU-N11-014	CN1	LPGKU2316
KU-N11-015	CN1	LPGKU2316
KU-N11-016	CN1	LPGKU2316
KU-N11-017	CN1	LPGKU2316
KU-N11-018	CN1	LPGKU2316
KU-N11-019	CN1	LPGKU2316
KU-N11-020	CN1	LPGKU2316
KU-N11-021	CN1	LPGKU2316
KU-N11-022	CN1	LPGKU2316
KU-N11-023	CN1	LPGKU2316
KU-N11-024	CN1	LPGKU2316
KU-N11-025	CN1	LPGKU2316
KU-N11-026	CN1	LPGKU2316
KU-N11-027	CN1	LPGKU2316
KU-N11-028	CN1	LPGKU2316
KU-N11-029	CN1	LPGKU2316
KU-N11-030	CN1	LPGKU2316
KU-N11-031	CN1	LPGKU2316
KU-N11-032	CN1	LPGKU2316
KU-N11-033	CN1	LPGKU2316
KU-N11-034	CN1	LPGKU2316
KU-N11-035	CN1	LPGKU2316
KU-N11-036	CN1	LPGKU2316
KU-N11-037	CN1	LPGKU2316
KU-N11-038	CN1	LPGKU2316
KU-N11-039	CN1	LPGKU2316
KU-N11-040	CN1	LPGKU2316
KU-N11-041	CN1	LPGKU2316
KU-N11-042	CN1	LPGKU2316
KU-N11-043	CN1	LPGKU2316
KU-N11-044	CN1	LPGKU2316
KU-N11-045	CN1	LPGKU2316
KU-N11-046	CN1	LPGKU2316
KU-N11-047	CN1	LPGKU2316
KU-N11-048	CN1	LPGKU2316
KU-N11-049	CN1	LPGKU2316
KU-N11-050	CN1	LPGKU2316
KU-N15-001	CN5	LPGKU2320
KU-N15-095	CN5	LPGKU2320
KU-N15-002	CN5	LPGKU2320
KU-N15-096	CN5	LPGKU2320
KU-N15-003	CN5	LPGKU2320
KU-N15-004	CN5	LPGKU2320
KU-N15-005	CN5	LPGKU2320
KU-N15-097	CN5	LPGKU2320
KU-N15-006	CN5	LPGKU2320
KU-N15-007	CN5	LPGKU2320
KU-N15-008	CN5	LPGKU2320
KU-N15-009	CN5	LPGKU2320
KU-N15-010	CN5	LPGKU2320
KU-N15-011	CN5	LPGKU2320
KU-N15-012	CN5	LPGKU2320
KU-N15-013	CN5	LPGKU2320
KU-N15-014	CN5	LPGKU2320
KU-N15-015	CN5	LPGKU2320
KU-N15-016	CN5	LPGKU2320
KU-N15-017	CN5	LPGKU2320
KU-N15-018	CN5	LPGKU2320
KU-N15-019	CN5	LPGKU2320
KU-N15-020	CN5	LPGKU2320
KU-N15-021	CN5	LPGKU2320
KU-N15-022	CN5	LPGKU2320
KU-N15-023	CN5	LPGKU2320
KU-N15-024	CN5	LPGKU2320
KU-N15-025	CN5	LPGKU2320
KU-N15-026	CN5	LPGKU2320
KU-N15-027	CN5	LPGKU2320
KU-N15-028	CN5	LPGKU2320
KU-N15-029	CN5	LPGKU2320
KU-N15-030	CN5	LPGKU2320
KU-N15-031	CN5	LPGKU2320
KU-N15-032	CN5	LPGKU2320
KU-N15-098	CN5	LPGKU2320
KU-N15-033	CN5	LPGKU2320
KU-N15-034	CN5	LPGKU2320
KU-N15-035	CN5	LPGKU2320
KU-N15-036	CN5	LPGKU2320
KU-N15-037	CN5	LPGKU2320
KU-N15-038	CN5	LPGKU2320
KU-N15-039	CN5	LPGKU2320
KU-N15-040	CN5	LPGKU2320
KU-N15-041	CN5	LPGKU2320
KU-N15-042	CN5	LPGKU2320
KU-N15-043	CN5	LPGKU2320
KU-N15-044	CN5	LPGKU2320
KU-N15-045	CN5	LPGKU2320
KU-N15-046	CN5	LPGKU2320
KU-N15-047	CN5	LPGKU2320
KU-N15-048	CN5	LPGKU2320
KU-N15-049	CN5	LPGKU2320
KU-N15-050	CN5	LPGKU2320
KU-N15-051	CN5	LPGKU2320
KU-N15-052	CN5	LPGKU2320
KU-N15-053	CN5	LPGKU2320
KU-N15-054	CN5	LPGKU2320
KU-N15-055	CN5	LPGKU2320
KU-N15-056	CN5	LPGKU2320
KU-N15-057	CN5	LPGKU2320
KU-N15-058	CN5	LPGKU2320
KU-N15-059	CN5	LPGKU2320
KU-N15-060	CN5	LPGKU2320
KU-N15-061	CN5	LPGKU2320
KU-N15-062	CN5	LPGKU2320
KU-N15-063	CN5	LPGKU2320
KU-N15-064	CN5	LPGKU2320
KU-N15-065	CN5	LPGKU2320
KU-N15-066	CN5	LPGKU2320
KU-N15-067	CN5	LPGKU2320
KU-N15-068	CN5	LPGKU2320
KU-N15-069	CN5	LPGKU2320
KU-N15-070	CN5	LPGKU2320
KU-N15-071	CN5	LPGKU2320
KU-N15-072	CN5	LPGKU2320
KU-N15-099	CN5	LPGKU2320
KU-N15-073	CN5	LPGKU2320
KU-N15-100	CN5	LPGKU2320
KU-N15-074	CN5	LPGKU2320
KU-N15-075	CN5	LPGKU2320
KU-N15-076	CN5	LPGKU2320
KU-N15-077	CN5	LPGKU2320
KU-N15-078	CN5	LPGKU2320
KU-N15-079	CN5	LPGKU2320
KU-N15-080	CN5	LPGKU2320
KU-N15-081	CN5	LPGKU2320
KU-N15-082	CN5	LPGKU2320
KU-N15-083	CN5	LPGKU2320
KU-N15-084	CN5	LPGKU2320
KU-N15-085	CN5	LPGKU2320
KU-N15-086	CN5	LPGKU2320
KU-N15-087	CN5	LPGKU2320
KU-N15-088	CN5	LPGKU2320
KU-N15-089	CN5	LPGKU2320
KU-N15-090	CN5	LPGKU2320
KU-N15-091	CN5	LPGKU2320
KU-N15-092	CN5	LPGKU2320
KU-N15-093	CN5	LPGKU2320
KU-N15-094	CN5	LPGKU2320
KU-N17-001	ZNK	LPGKU2322
KU-N17-002	ZNK	LPGKU2322
KU-N17-003	ZNK	LPGKU2322
KU-N17-004	ZNK	LPGKU2322
KU-N17-005	ZNK	LPGKU2322
KU-N17-006	ZNK	LPGKU2322
KU-N17-007	ZNK	LPGKU2322
KU-N17-008	ZNK	LPGKU2322
KU-N17-009	ZNK	LPGKU2322
KU-N17-010	ZNK	LPGKU2322
KU-N17-011	ZNK	LPGKU2322
KU-N17-012	ZNK	LPGKU2322
KU-N17-013	ZNK	LPGKU2322
KU-N17-014	ZNK	LPGKU2322
KU-N17-015	ZNK	LPGKU2322
KU-N17-016	ZNK	LPGKU2322
KU-N17-017	ZNK	LPGKU2322
KU-N17-018	ZNK	LPGKU2322
KU-N17-019	ZNK	LPGKU2322
KU-N17-020	ZNK	LPGKU2322
KU-N17-021	ZNK	LPGKU2322
KU-N17-022	ZNK	LPGKU2322
KU-N17-023	ZNK	LPGKU2322
KU-N17-024	ZNK	LPGKU2322
KU-N17-025	ZNK	LPGKU2322
KU-N17-026	ZNK	LPGKU2322
KU-N17-027	ZNK	LPGKU2322
KU-N17-028	ZNK	LPGKU2322
KU-N17-029	ZNK	LPGKU2322
KU-N17-030	ZNK	LPGKU2322
KU-N17-031	ZNK	LPGKU2322
KU-N17-032	ZNK	LPGKU2322
KU-N17-033	ZNK	LPGKU2322
KU-N17-034	ZNK	LPGKU2322
KU-N17-035	ZNK	LPGKU2322
KU-N17-036	ZNK	LPGKU2322
KU-N17-037	ZNK	LPGKU2322
KU-N17-038	ZNK	LPGKU2322
KU-N17-039	ZNK	LPGKU2322
KU-N17-040	ZNK	LPGKU2322
KU-N17-041	ZNK	LPGKU2322
KU-N17-042	ZNK	LPGKU2322
KU-N17-043	ZNK	LPGKU2322
KU-N17-044	ZNK	LPGKU2322
KU-N17-045	ZNK	LPGKU2322
KU-N17-046	ZNK	LPGKU2322
KU-N17-047	ZNK	LPGKU2322
KU-N17-048	ZNK	LPGKU2322
KU-N17-049	ZNK	LPGKU2322
KU-N17-050	ZNK	LPGKU2322
KU-N18-001	NBB	LPGKU2323
KU-N18-002	NBB	LPGKU2323
KU-N18-003	NBB	LPGKU2323
KU-N18-004	NBB	LPGKU2323
KU-N18-005	NBB	LPGKU2323
KU-N18-006	NBB	LPGKU2323
KU-N18-007	NBB	LPGKU2323
KU-N18-008	NBB	LPGKU2323
KU-N18-009	NBB	LPGKU2323
KU-N18-010	NBB	LPGKU2323
KU-N18-011	NBB	LPGKU2323
KU-N18-012	NBB	LPGKU2323
KU-N18-013	NBB	LPGKU2323
KU-N18-014	NBB	LPGKU2323
KU-N18-015	NBB	LPGKU2323
KU-N18-016	NBB	LPGKU2323
KU-N18-017	NBB	LPGKU2323
KU-N18-018	NBB	LPGKU2323
KU-N18-019	NBB	LPGKU2323
KU-N18-020	NBB	LPGKU2323
KU-N18-021	NBB	LPGKU2323
KU-N18-022	NBB	LPGKU2323
KU-N18-023	NBB	LPGKU2323
KU-N18-024	NBB	LPGKU2323
KU-N18-025	NBB	LPGKU2323
KU-N18-026	NBB	LPGKU2323
KU-N18-027	NBB	LPGKU2323
KU-N18-028	NBB	LPGKU2323
KU-N18-029	NBB	LPGKU2323
KU-N18-030	NBB	LPGKU2323
KU-N18-031	NBB	LPGKU2323
KU-N18-032	NBB	LPGKU2323
KU-N18-033	NBB	LPGKU2323
KU-N18-034	NBB	LPGKU2323
KU-N18-035	NBB	LPGKU2323
KU-N18-036	NBB	LPGKU2323
KU-N18-037	NBB	LPGKU2323
KU-N18-038	NBB	LPGKU2323
KU-N18-039	NBB	LPGKU2323
KU-N18-040	NBB	LPGKU2323
KU-N18-041	NBB	LPGKU2323
KU-N18-042	NBB	LPGKU2323
KU-N18-043	NBB	LPGKU2323
KU-N18-044	NBB	LPGKU2323
KU-N18-045	NBB	LPGKU2323
KU-N18-046	NBB	LPGKU2323
KU-N18-047	NBB	LPGKU2323
KU-N18-048	NBB	LPGKU2323
KU-N18-049	NBB	LPGKU2323
KU-N18-050	NBB	LPGKU2323
KU-N18-051	NBB	LPGKU2323
KU-N18-052	NBB	LPGKU2323
KU-N18-053	NBB	LPGKU2323
KU-N18-054	NBB	LPGKU2323
KU-N18-055	NBB	LPGKU2323
KU-N18-056	NBB	LPGKU2323
KU-N18-057	NBB	LPGKU2323
KU-N18-058	NBB	LPGKU2323
KU-N18-059	NBB	LPGKU2323
KU-N18-060	NBB	LPGKU2323
KU-N18-061	NBB	LPGKU2323
KU-N18-062	NBB	LPGKU2323
KU-N18-063	NBB	LPGKU2323
KU-N18-064	NBB	LPGKU2323
KU-N18-065	NBB	LPGKU2323
KU-N18-066	NBB	LPGKU2323
KU-N18-067	NBB	LPGKU2323
KU-N18-068	NBB	LPGKU2323
KU-N18-069	NBB	LPGKU2323
KU-N18-070	NBB	LPGKU2323
KU-N18-071	NBB	LPGKU2323
KU-N18-072	NBB	LPGKU2323
KU-N18-073	NBB	LPGKU2323
KU-N18-074	NBB	LPGKU2323
KU-N18-075	NBB	LPGKU2323
KU-N18-076	NBB	LPGKU2323
KU-N18-077	NBB	LPGKU2323
KU-N18-078	NBB	LPGKU2323
KU-N18-079	NBB	LPGKU2323
KU-N18-080	NBB	LPGKU2323
KU-N18-081	NBB	LPGKU2323
KU-N18-082	NBB	LPGKU2323
KU-N18-083	NBB	LPGKU2323
KU-N18-084	NBB	LPGKU2323
KU-N18-085	NBB	LPGKU2323
KU-N18-086	NBB	LPGKU2323
KU-N18-087	NBB	LPGKU2323
KU-N18-088	NBB	LPGKU2323
KU-N18-089	NBB	LPGKU2323
KU-N18-090	NBB	LPGKU2323
KU-N18-091	NBB	LPGKU2323
KU-N18-092	NBB	LPGKU2323
KU-N18-093	NBB	LPGKU2323
KU-N18-094	NBB	LPGKU2323
KU-N18-095	NBB	LPGKU2323
KU-N18-096	NBB	LPGKU2323
KU-N18-097	NBB	LPGKU2323
KU-N18-098	NBB	LPGKU2323
KU-N18-099	NBB	LPGKU2323
KU-N18-100	NBB	LPGKU2323
KU-N22-001	SRG	LPGKU2327
KU-N22-002	SRG	LPGKU2327
KU-N22-003	SRG	LPGKU2327
KU-N22-004	SRG	LPGKU2327
KU-N22-005	SRG	LPGKU2327
KU-N22-006	SRG	LPGKU2327
KU-N22-007	SRG	LPGKU2327
KU-N22-008	SRG	LPGKU2327
KU-N22-009	SRG	LPGKU2327
KU-N22-010	SRG	LPGKU2327
KU-N22-011	SRG	LPGKU2327
KU-N22-012	SRG	LPGKU2327
KU-N22-013	SRG	LPGKU2327
KU-N22-014	SRG	LPGKU2327
KU-N22-015	SRG	LPGKU2327
KU-N22-016	SRG	LPGKU2327
KU-N22-017	SRG	LPGKU2327
KU-N22-018	SRG	LPGKU2327
KU-N22-019	SRG	LPGKU2327
KU-N22-020	SRG	LPGKU2327
KU-N22-021	SRG	LPGKU2327
KU-N22-022	SRG	LPGKU2327
KU-N22-023	SRG	LPGKU2327
KU-N22-024	SRG	LPGKU2327
KU-N22-025	SRG	LPGKU2327
KU-N22-026	SRG	LPGKU2327
KU-N22-027	SRG	LPGKU2327
KU-N22-028	SRG	LPGKU2327
KU-N22-029	SRG	LPGKU2327
KU-N22-030	SRG	LPGKU2327
KU-N22-031	SRG	LPGKU2327
KU-N22-032	SRG	LPGKU2327
KU-N22-033	SRG	LPGKU2327
KU-N22-034	SRG	LPGKU2327
KU-N22-035	SRG	LPGKU2327
KU-N22-036	SRG	LPGKU2327
KU-N22-037	SRG	LPGKU2327
KU-N22-038	SRG	LPGKU2327
KU-N22-039	SRG	LPGKU2327
KU-N22-040	SRG	LPGKU2327
KU-N22-041	SRG	LPGKU2327
KU-N22-042	SRG	LPGKU2327
KU-N22-043	SRG	LPGKU2327
KU-N22-044	SRG	LPGKU2327
KU-N22-045	SRG	LPGKU2327
KU-N22-046	SRG	LPGKU2327
KU-N22-047	SRG	LPGKU2327
KU-N22-048	SRG	LPGKU2327
KU-N22-049	SRG	LPGKU2327
KU-N22-050	SRG	LPGKU2327
KU-N23-001	SNY	LPGKU2328
KU-N23-002	SNY	LPGKU2328
KU-N23-003	SNY	LPGKU2328
KU-N23-004	SNY	LPGKU2328
KU-N23-005	SNY	LPGKU2328
KU-N23-006	SNY	LPGKU2328
KU-N23-007	SNY	LPGKU2328
KU-N23-008	SNY	LPGKU2328
KU-N23-009	SNY	LPGKU2328
KU-N23-010	SNY	LPGKU2328
KU-N23-011	SNY	LPGKU2328
KU-N23-012	SNY	LPGKU2328
KU-N23-013	SNY	LPGKU2328
KU-N23-014	SNY	LPGKU2328
KU-N23-015	SNY	LPGKU2328
KU-N23-016	SNY	LPGKU2328
KU-N23-017	SNY	LPGKU2328
KU-N23-018	SNY	LPGKU2328
KU-N23-019	SNY	LPGKU2328
KU-N23-020	SNY	LPGKU2328
KU-N23-021	SNY	LPGKU2328
KU-N23-022	SNY	LPGKU2328
KU-N23-023	SNY	LPGKU2328
KU-N23-024	SNY	LPGKU2328
KU-N23-025	SNY	LPGKU2328
KU-N23-026	SNY	LPGKU2328
KU-N23-027	SNY	LPGKU2328
KU-N23-028	SNY	LPGKU2328
KU-N23-029	SNY	LPGKU2328
KU-N23-030	SNY	LPGKU2328
KU-N23-031	SNY	LPGKU2328
KU-N23-032	SNY	LPGKU2328
KU-N23-033	SNY	LPGKU2328
KU-N23-034	SNY	LPGKU2328
KU-N23-035	SNY	LPGKU2328
KU-N23-036	SNY	LPGKU2328
KU-N23-037	SNY	LPGKU2328
KU-N23-038	SNY	LPGKU2328
KU-N23-039	SNY	LPGKU2328
KU-N23-040	SNY	LPGKU2328
KU-N23-041	SNY	LPGKU2328
KU-N23-042	SNY	LPGKU2328
KU-N23-043	SNY	LPGKU2328
KU-N23-044	SNY	LPGKU2328
KU-N23-045	SNY	LPGKU2328
KU-N23-046	SNY	LPGKU2328
KU-N23-047	SNY	LPGKU2328
KU-N23-048	SNY	LPGKU2328
KU-N23-049	SNY	LPGKU2328
KU-N23-050	SNY	LPGKU2328
KU-N15-108	CN5	LPGKU2320
KU-N15-110	CN5	LPGKU2320
KU-N15-115	CN5	LPGKU2320
KU-N15-117	CN5	LPGKU2320
KU-N15-118	CN5	LPGKU2320
KU-N15-119	CN5	LPGKU2320
KU-N15-120	CN5	LPGKU2320
KU-N15-121	CN5	LPGKU2320
KU-N15-122	CN5	LPGKU2320
KU-N15-123	CN5	LPGKU2320
KU-N15-124	CN5	LPGKU2320
KU-N15-125	CN5	LPGKU2320
KU-N15-126	CN5	LPGKU2320
KU-N15-127	CN5	LPGKU2320
KU-N15-128	CN5	LPGKU2320
KU-N15-129	CN5	LPGKU2320
KU-N15-130	CN5	LPGKU2320
KU-N15-131	CN5	LPGKU2320
KU-N15-132	CN5	LPGKU2320
KU-N15-133	CN5	LPGKU2320
KU-N15-134	CN5	LPGKU2320
KU-N15-135	CN5	LPGKU2320
KU-N15-137	CN5	LPGKU2320
KU-N15-138	CN5	LPGKU2320
KU-N15-139	CN5	LPGKU2320
KU-N15-140	CN5	LPGKU2320
KU-N15-141	CN5	LPGKU2320
KU-N15-143	CN5	LPGKU2320
KU-N15-144	CN5	LPGKU2320
KU-N15-145	CN5	LPGKU2320
KU-N15-147	CN5	LPGKU2320
KU-N15-148	CN5	LPGKU2320
KU-N15-149	CN5	LPGKU2320
KU-N15-150	CN5	LPGKU2320
KU-N15-151	CN5	LPGKU2320
KU-N15-152	CN5	LPGKU2320
KU-N15-153	CN5	LPGKU2320
KU-N15-154	CN5	LPGKU2320
KU-N15-155	CN5	LPGKU2320
KU-N15-156	CN5	LPGKU2320
KU-N15-157	CN5	LPGKU2320
KU-N15-158	CN5	LPGKU2320
KU-N15-159	CN5	LPGKU2320
KU-N15-160	CN5	LPGKU2320
KU-N15-161	CN5	LPGKU2320
KU-N15-162	CN5	LPGKU2320
KU-N15-163	CN5	LPGKU2320
KU-N15-164	CN5	LPGKU2320
KU-N15-165	CN5	LPGKU2320
KU-N15-166	CN5	LPGKU2320
KU-N15-167	CN5	LPGKU2320
KU-N15-168	CN5	LPGKU2320
KU-N15-170	CN5	LPGKU2320
KU-N15-171	CN5	LPGKU2320
KU-N15-172	CN5	LPGKU2320
KU-N15-173	CN5	LPGKU2320
KU-N15-174	CN5	LPGKU2320
KU-N15-175	CN5	LPGKU2320
KU-N15-176	CN5	LPGKU2320
KU-N15-177	CN5	LPGKU2320

## Sheet: Supplementary Table 2
Supplementary Table 2: Number of NAM lines phenotyped for each family in all different field trials. The number of phenotyped lines for leaf and stem rust in Obregon differ, as they were taken separately, and different plant organs were observed.
		Yellow rust				Leaf rust		Stem rust
Parental line	Family name	Toluca 21	Toluca 22	Zurich 22	Zurich 23	El-Batan 22	Obregon 22	Obregon 22
Norin 10	N01	98	94	0	0	94	70	71
CN4	N02	95	95	50	98	97	49	49
Fukoku	N03	47	49	0	0	49	48	48
PK1	N04	92	99	100	96	94	86	88
NP1	N06	99	100	0	100	100	96	97
NP2	N07	48	84	0	47	48	39	40
BT1	N09	99	99	100	89	98	80	90
CN1	N11	46	49	0	0	48	47	48
Chinese Spring	N15	151	131	0	158	132	54	54
Zenkojikomugi	N17	47	50	50	0	49	43	44
Nobeokabouzu	N18	98	98	0	97	98	87	90
Shiroganekomugi	N22	47	49	0	0	48	46	48
﻿Shunyou	N23	46	47	0	0	48	40	45

## Sheet: Supplementary Table 3
Supplementary Table 3: Summary of field trials with the NAM parents and lines in Mexico (Toluca, El-Batan, Obregón) and Switzerland (Zurich). The second column indicates how many initial genotypes were sown for each trial and in brackets from how many data could be collected. r and s for check varieties stand for resistant and susceptible, respectively.
		category	no. of genotypes (available)	pathogen	check varieties	spreader varieties	replicates (plants)	sowing layout
	Toluca 20	NAM parents	25 (24)	yellow rusta	Quaiu (r), Mugami (s)	Avocet, Morocco, Avocet near-isogenic lines, Avocet x Attila cross	2 (5)	single rows
	Toluca 21	NAM parents	25 (24)	yellow rusta	Quaiu (r), Mugami (s)	Avocet, Morocco, Avocet near-isogenic lines, Avocet x Attila cross	2 (60)	single rows
	Toluca 21	NAM lines (13 families)	1060 (1013)	yellow rusta	Quaiu (r), Mugami (s)	Avocet, Morocco, Avocet near-isogenic lines, Avocet x Attila cross	1 (1)	individual plants
	Toluca 22	NAM lines (13 families)	1060 (1008)	yellow rusta	Quaiu (r), Mugami (s)	Avocet, Morocco, Avocet near-isogenic lines, Avocet x Attila cross	1 (10)	single rows
	Zurich 22	NAM parents / NAM lines (4 families)	25 (25) / 350 (300)	yellow rustb	Nara (r), Eridano (s)	Eridano, Coker, Michigan Amber	2 (24)	single rows
	Zurich 23	NAM parents / NAM lines. (7 families)	25 (25) / 710 (685)	yellow rustb	Nara (r), Eridano (s)	Eridano, Coker, Michigan Amber	1 (50)	single rows
	El-Batan 22	NAM lines (13 families)	1060 (1003)	leaf rustc	-		1 (10)	single rows
	Obregón 22	NAM lines (13 families)	1060 (785) / 1060 (812)	leaf rustc stem rustd	Quaiu (r)		1 (5)	hill plots
	a MEX14.191: avirulence/virulence: Yr1, 4, 5, 10, 15, (17), 24, 26, Sp, Poll / Yr2, 3, 6, 7, 8, 9, 27, 31, A (Randhawa et al. (2018)
	b local spore collection: avirulence / virulence: Yr10, 15, 24 / Yr1, 5, 6, 7, 9, 17, 18, 26, 32, SP (private communication with Fabio Gemma)
	c MBJ/SP : avirulence/virulence: Lr2a, 2b, 2c, 3ka, 9, 16, 19, 21, 24, 25, 28, 29, 30, 32, 33, 36 / 1, 3, 3bg, 10, 11, 12, 13, 14a, 14b, 15, 17a, 18, 20, 23, (26), 27+31 (Herrera-Foessel et al (2012)
	d RTR : avirulence/virulence: Sr7a, 9e, 10, 12, 13, 14, 22, 23, 24, 25, 26, 27, 29, 30, 31, 32, 33, 35, Dp2, H / Sr5, 6, 7b, 8a, 8b, 9a, 9b, 9d, 9f, 9g, 11, 15, 17, 21, 28, 34, 36 (Singh (1991)

## Sheet: Supplementary Table 4
Supplementary Table 4: Ratio of PCR ingredients for marker-based genotyping.
	Amount (ml)
Template	1
GoTaq	0.07
5xGoTaq Buffer	2.8
2.5 mM dNTP	1.12
25 mM MgCl2	0.07
100 mm Fw primer (Lr34PLUS)	0.07
100 mm Rv primer (Lr34MINUS)	0.07
DW	8.8

## Sheet: Supplementary Table 5
Supplementary Table 5: Running conditions of PCR for genotyping
	Lr34/Yr18/Sr55						Lr67/Yr46/Sr55			YrAYH
		IND11			SNP4 + 12						InDel_SRPK
Initialization	95°C	2 minutes		94°C	5 minutes		94°C	2 minutes		95°C	2 minutes
Denaturation	95°C	15 seconds		94°C	1 minute		95°C	1 minute		95°C	15 seconds
Annealing	58°C	30 seconds		65°C	30 seconds		60°C	1 minute		56°C	30 seconds
Elongation	72°C	35 seconds		72°C	1 minute		73°C	1 minute		72°C	30 seconds
Final Elongation	72°C	3 minutes		72°C	10 minutes		73°C	5 minutes		72°C	3 minutes
Final Hold	16°C	∞		16°C	∞		16°C	∞		16°C	∞
		35 cycles			35 cycles			30 cycles			35 cycles
		1 % agerose gel			1.5 % agerose gel			multiNA			3% agerose gel
Lr34/Yr18/Sr57
IND11: Lagudah et. al (2009): https://link.springer.com/article/10.1007/s00122-009-1097-z
	cssfr1: bands for positive haplotype: L34DINT9F/L34PLUSR
	cssfr2: bands for negative haplotype: L34DINT9F/LR34MINUSR
SNP4 + SNP12: Dakouri et. al (2010): https://link.springer.com/article/10.1007/s00122-010-1316-7
	caSNP4: band for positive allele A at SNP4
	caSNP12: band for positive allele C at SNP12
Lr67/Yr46/Sr55
﻿YrAYH: Long et. al (2024): https://www.sciencedirect.com/science/article/pii/S2214514124000758
	InDel_SRPK: band at 383 bp for resistant haplotype and 358 bp for susceptible haplotype

## Sheet: Supplementary Table 6
Supplementary Table 6: Maximum disease severity of all NAM parents and check varieties scored in four environments.
environment	replicate	genotype	origin	maximum disease severity (%)
Toluca 20	1	Akadaruma	Japan
Toluca 20	1	Chikugoizumi	Japan	100
Toluca 20	1	Chinese Spring	China	20
Toluca 20	1	Chogokuwase	Japan	80
Toluca 20	1	Fukoku	Japan	80
Toluca 20	1	Kanto 107	Japan	80
Toluca 20	1	KU-13546	China	100
Toluca 20	1	KU-13662	China	100
Toluca 20	1	KU-13708	China	100
Toluca 20	1	KU-13807	China	100
Toluca 20	1	KU-13891	China	100
Toluca 20	1	KU-3299	Pakistan	0
Toluca 20	1	KU-3351	Pakistan	90
Toluca 20	1	KU-4734	Nepal	70
Toluca 20	1	KU-4769	Nepal	1
Toluca 20	1	KU-4783	Nepal	5
Toluca 20	1	KU-479	China	0
Toluca 20	1	KU-7113	Nepal	0
Toluca 20	1	Minaminokomugi	Japan	100
Toluca 20	1	Mugami	Mexico	100
Toluca 20	1	Mugami	Mexico	100
Toluca 20	1	Mugami	Mexico	100
Toluca 20	1	Mugami	Mexico	100
Toluca 20	1	Mugami	Mexico	100
Toluca 20	1	Nobeokabouzu	Japan	30
Toluca 20	1	Norin 10	Japan	90
Toluca 20	1	Norin 61	Japan	90
Toluca 20	1	Quaiu	Mexico	5
Toluca 20	1	Quaiu	Mexico	5
Toluca 20	1	Quaiu	Mexico	5
Toluca 20	1	Quaiu	Mexico	5
Toluca 20	1	Quaiu	Mexico	5
Toluca 20	1	Shiroganekomugi	Japan	100
Toluca 20	1	﻿Shunyou	Japan	90
Toluca 20	1	Zenkojikomugi	Japan	70
Toluca 20	2	Akadaruma	Japan
Toluca 20	2	Chikugoizumi	Japan	100
Toluca 20	2	Chinese Spring	China	20
Toluca 20	2	Chogokuwase	Japan	90
Toluca 20	2	Fukoku	Japan	80
Toluca 20	2	Kanto 107	Japan	100
Toluca 20	2	KU-13546	China	90
Toluca 20	2	KU-13662	China	90
Toluca 20	2	KU-13708	China	90
Toluca 20	2	KU-13807	China	100
Toluca 20	2	KU-13891	China	80
Toluca 20	2	KU-3299	Pakistan	0
Toluca 20	2	KU-3351	Pakistan	100
Toluca 20	2	KU-4734	Nepal	70
Toluca 20	2	KU-4769	Nepal	5
Toluca 20	2	KU-4783	Nepal	5
Toluca 20	2	KU-479	China	0
Toluca 20	2	KU-7113	Nepal	0
Toluca 20	2	Minaminokomugi	Japan	90
Toluca 20	2	Mugami	Mexico	100
Toluca 20	2	Mugami	Mexico	100
Toluca 20	2	Mugami	Mexico	100
Toluca 20	2	Mugami	Mexico	100
Toluca 20	2	Mugami	Mexico	100
Toluca 20	2	Nobeokabouzu	Japan	30
Toluca 20	2	Norin 10	Japan	60
Toluca 20	2	Norin 61	Japan	100
Toluca 20	2	Quaiu	Mexico	5
Toluca 20	2	Quaiu	Mexico	5
Toluca 20	2	Quaiu	Mexico	5
Toluca 20	2	Quaiu	Mexico	5
Toluca 20	2	Quaiu	Mexico	5
Toluca 20	2	Shiroganekomugi	Japan	90
Toluca 20	2	﻿Shunyou	Japan	90
Toluca 20	2	Zenkojikomugi	Japan	90
Toluca 21	1	Akadaruma	Japan	90
Toluca 21	1	Chikugoizumi	Japan	100
Toluca 21	1	Chinese Spring	China	10
Toluca 21	1	Chogokuwase	Japan	80
Toluca 21	1	Fukoku	Japan	90
Toluca 21	1	Kanto 107	Japan	90
Toluca 21	1	KU-13546	China	100
Toluca 21	1	KU-13662	China	100
Toluca 21	1	KU-13708	China	100
Toluca 21	1	KU-13807	China	100
Toluca 21	1	KU-13891	China	80
Toluca 21	1	KU-3299	Pakistan	0
Toluca 21	1	KU-3351	Pakistan	70
Toluca 21	1	KU-4734	Nepal
Toluca 21	1	KU-4769	Nepal	0
Toluca 21	1	KU-4783	Nepal	60
Toluca 21	1	KU-479	China	0
Toluca 21	1	KU-7113	Nepal	0
Toluca 21	1	Minaminokomugi	Japan	100
Toluca 21	1	Mugami	Mexico	100
Toluca 21	1	Mugami	Mexico	90
Toluca 21	1	Mugami	Mexico	100
Toluca 21	1	Mugami	Mexico	100
Toluca 21	1	Mugami	Mexico	100
Toluca 21	1	Nobeokabouzu	Japan	40
Toluca 21	1	Norin 10	Japan	90
Toluca 21	1	Norin 61	Japan	90
Toluca 21	1	Quaiu	Mexico	20
Toluca 21	1	Quaiu	Mexico	30
Toluca 21	1	Quaiu	Mexico	30
Toluca 21	1	Quaiu	Mexico	40
Toluca 21	1	Quaiu	Mexico	20
Toluca 21	1	Shiroganekomugi	Japan	90
Toluca 21	1	﻿Shunyou	Japan
Toluca 21	1	Zenkojikomugi	Japan	80
Toluca 21	2	Akadaruma	Japan	90
Toluca 21	2	Chikugoizumi	Japan	90
Toluca 21	2	Chinese Spring	China
Toluca 21	2	Chogokuwase	Japan	70
Toluca 21	2	Fukoku	Japan	50
Toluca 21	2	Kanto 107	Japan	90
Toluca 21	2	KU-13546	China	100
Toluca 21	2	KU-13662	China	90
Toluca 21	2	KU-13708	China	100
Toluca 21	2	KU-13807	China	100
Toluca 21	2	KU-13891	China	90
Toluca 21	2	KU-3299	Pakistan	0
Toluca 21	2	KU-3351	Pakistan	80
Toluca 21	2	KU-4734	Nepal	70
Toluca 21	2	KU-4769	Nepal	0
Toluca 21	2	KU-4783	Nepal	60
Toluca 21	2	KU-479	China	0
Toluca 21	2	KU-7113	Nepal	0
Toluca 21	2	Minaminokomugi	Japan	90
Toluca 21	2	Mugami	Mexico	100
Toluca 21	2	Mugami	Mexico	100
Toluca 21	2	Mugami	Mexico	100
Toluca 21	2	Mugami	Mexico	100
Toluca 21	2	Mugami	Mexico	100
Toluca 21	2	Nobeokabouzu	Japan	60
Toluca 21	2	Norin 10	Japan	90
Toluca 21	2	Norin 61	Japan	90
Toluca 21	2	Quaiu	Mexico	30
Toluca 21	2	Quaiu	Mexico	20
Toluca 21	2	Quaiu	Mexico	30
Toluca 21	2	Quaiu	Mexico	50
Toluca 21	2	Quaiu	Mexico	30
Toluca 21	2	Shiroganekomugi	Japan	90
Toluca 21	2	﻿Shunyou	Japan
Toluca 21	2	Zenkojikomugi	Japan	70
Zurich 22	1	Akadaruma	Japan	60
Zurich 22	1	Chikugoizumi	Japan	100
Zurich 22	1	Chinese Spring	China	15
Zurich 22	1	Chogokuwase	Japan	40
Zurich 22	1	Fukoku	Japan	80
Zurich 22	1	Kanto 107	Japan	60
Zurich 22	1	KU-13546	China	60
Zurich 22	1	KU-13662	China	40
Zurich 22	1	KU-13708	China	95
Zurich 22	1	KU-13807	China	100
Zurich 22	1	KU-13891	China	100
Zurich 22	1	KU-3299	Pakistan	0
Zurich 22	1	KU-3351	Pakistan	100
Zurich 22	1	KU-4734	Nepal	40
Zurich 22	1	KU-4769	Nepal	0
Zurich 22	1	KU-4783	Nepal	5
Zurich 22	1	KU-479	China	5
Zurich 22	1	KU-7113	Nepal	0
Zurich 22	1	Minaminokomugi	Japan	100
Zurich 22	1	Mugami	Mexico	70
Zurich 22	1	Mugami	Mexico	95
Zurich 22	1	Mugami	Mexico
Zurich 22	1	Mugami	Mexico	60
Zurich 22	1	Mugami	Mexico	80
Zurich 22	1	Mugami	Mexico	90
Zurich 22	1	Mugami	Mexico	100
Zurich 22	1	Mugami	Mexico	100
Zurich 22	1	Mugami	Mexico	90
Zurich 22	1	Mugami	Mexico	70
Zurich 22	1	Mugami	Mexico	65
Zurich 22	1	Mugami	Mexico	80
Zurich 22	1	Mugami	Mexico	100
Zurich 22	1	Mugami	Mexico	100
Zurich 22	1	Mugami	Mexico
Zurich 22	1	Nobeokabouzu	Japan	20
Zurich 22	1	Norin 10	Japan	100
Zurich 22	1	Norin 61	Japan	100
Zurich 22	1	Quaiu	Mexico	0
Zurich 22	1	Quaiu	Mexico	0
Zurich 22	1	Quaiu	Mexico	0
Zurich 22	1	Quaiu	Mexico	0
Zurich 22	1	Shiroganekomugi	Japan	100
Zurich 22	1	﻿Shunyou	Japan	40
Zurich 22	1	Zenkojikomugi	Japan	75
Zurich 22	2	Akadaruma	Japan	100
Zurich 22	2	Chikugoizumi	Japan	100
Zurich 22	2	Chinese Spring	China	15
Zurich 22	2	Chogokuwase	Japan	35
Zurich 22	2	Fukoku	Japan	60
Zurich 22	2	Kanto 107	Japan	100
Zurich 22	2	KU-13546	China	95
Zurich 22	2	KU-13662	China	90
Zurich 22	2	KU-13708	China	100
Zurich 22	2	KU-13807	China	100
Zurich 22	2	KU-13891	China	100
Zurich 22	2	KU-3299	Pakistan	0
Zurich 22	2	KU-3351	Pakistan	100
Zurich 22	2	KU-4734	Nepal	35
Zurich 22	2	KU-4769	Nepal	0
Zurich 22	2	KU-4783	Nepal	0
Zurich 22	2	KU-479	China	10
Zurich 22	2	KU-7113	Nepal	1
Zurich 22	2	Minaminokomugi	Japan	90
Zurich 22	2	Mugami	Mexico
Zurich 22	2	Mugami	Mexico
Zurich 22	2	Mugami	Mexico	70
Zurich 22	2	Mugami	Mexico	100
Zurich 22	2	Mugami	Mexico	100
Zurich 22	2	Mugami	Mexico	100
Zurich 22	2	Mugami	Mexico	70
Zurich 22	2	Mugami	Mexico	70
Zurich 22	2	Mugami	Mexico	100
Zurich 22	2	Mugami	Mexico	100
Zurich 22	2	Mugami	Mexico	70
Zurich 22	2	Mugami	Mexico	70
Zurich 22	2	Mugami	Mexico	80
Zurich 22	2	Mugami	Mexico	70
Zurich 22	2	Mugami	Mexico	70
Zurich 22	2	Nobeokabouzu	Japan	10
Zurich 22	2	Norin 10	Japan	100
Zurich 22	2	Norin 61	Japan	100
Zurich 22	2	Quaiu	Mexico	0
Zurich 22	2	Quaiu	Mexico	0
Zurich 22	2	Quaiu	Mexico	0
Zurich 22	2	Quaiu	Mexico	0
Zurich 22	2	Shiroganekomugi	Japan	100
Zurich 22	2	﻿Shunyou	Japan	70
Zurich 22	2	Zenkojikomugi	Japan	45
Zurich 23	1	Akadaruma	Japan	100
Zurich 23	1	Chikugoizumi	Japan	100
Zurich 23	1	Chinese Spring	China	40
Zurich 23	1	Chogokuwase	Japan	100
Zurich 23	1	Fukoku	Japan	100
Zurich 23	1	Kanto 107	Japan	100
Zurich 23	1	KU-13546	China	80
Zurich 23	1	KU-13662	China	80
Zurich 23	1	KU-13708	China	100
Zurich 23	1	KU-13807	China	100
Zurich 23	1	KU-13891	China	100
Zurich 23	1	KU-3299	Pakistan	5
Zurich 23	1	KU-3351	Pakistan	100
Zurich 23	1	KU-4734	Nepal	90
Zurich 23	1	KU-4769	Nepal	0
Zurich 23	1	KU-4783	Nepal	10
Zurich 23	1	KU-479	China	15
Zurich 23	1	KU-7113	Nepal	0
Zurich 23	1	Minaminokomugi	Japan	100
Zurich 23	1	Mugami	Mexico	100
Zurich 23	1	Mugami	Mexico	100
Zurich 23	1	Mugami	Mexico	100
Zurich 23	1	Mugami	Mexico	100
Zurich 23	1	Mugami	Mexico	100
Zurich 23	1	Mugami	Mexico	100
Zurich 23	1	Mugami	Mexico	100
Zurich 23	1	Mugami	Mexico	100
Zurich 23	1	Mugami	Mexico	100
Zurich 23	1	Mugami	Mexico	100
Zurich 23	1	Mugami	Mexico	100
Zurich 23	1	Mugami	Mexico	100
Zurich 23	1	Mugami	Mexico	100
Zurich 23	1	Mugami	Mexico	100
Zurich 23	1	Mugami	Mexico	100
Zurich 23	1	Mugami	Mexico	100
Zurich 23	1	Mugami	Mexico	100
Zurich 23	1	Mugami	Mexico	100
Zurich 23	1	Mugami	Mexico	100
Zurich 23	1	Mugami	Mexico	100
Zurich 23	1	Nobeokabouzu	Japan	20
Zurich 23	1	Norin 10	Japan	100
Zurich 23	1	Norin 61	Japan	100
Zurich 23	1	Quaiu	Mexico	0
Zurich 23	1	Quaiu	Mexico	0
Zurich 23	1	Quaiu	Mexico	0
Zurich 23	1	Quaiu	Mexico	0
Zurich 23	1	Quaiu	Mexico	0
Zurich 23	1	Shiroganekomugi	Japan	100
Zurich 23	1	﻿Shunyou	Japan	100
Zurich 23	1	Zenkojikomugi	Japan	100

## Sheet: Supplementary Table 7
Supplementary Table 7: Spearman’s rank correlation for YR disease severity score of NAM parents over four different environments. Numbers indicate the correlation coefficient.
		Toluca 21	Zurich 22	Zurich 23
	Toluca 20	0.89***	0.85***	0.73***
	Toluca 21		0.73***	0.62**
	Zurich 22			0.84***
	** P ≤ 0.01; *** P ≤ 0.001

## Sheet: Supplementary Table 8
Supplementary Table 8: ANOVA results of YR resistance over four environments (Toluca 20, Toluca 21, Zurich 22, Zurich 23) for the NAM parents with complete information from all four environments. The NAM parents AKD and SNY were excluded from this analysis.
	Factor	Sum Sq	Mean Sq	NumDF	F value	p-value
	Genotype	20.2	0.92	22	97.91	< 0.001
	Environment	0.25	0.08	3	8.72	< 0.001
	Genotype x Environment	1.59	0.02	65	2.61	< 0.001

## Sheet: Supplementary Table 9
Supplementary Table 9: Maximum disease severity of all NAM lines scored in seven environments.
line_name	YR_Toluca_21	YR_Toluca_22	YR_Zurich_22	YR_Zurich_23	LR_Batan_22	LR_Obregon_22	SR_Obregon_22
KU-N01-001	100	100			100	25	22.5
KU-N01-002	90	75			60		7.5
KU-N01-003	90	85			60	15	17.5
KU-N01-004	100	95			40	10	12.5
KU-N01-005	100	95			100	20	25
KU-N01-006	90	95			55	10	15
KU-N01-007	100	90			45	20	22.5
KU-N01-008	100	70			60	5	32.5
KU-N01-009	90	75			25	5	20
KU-N01-010	90	100			65	20	10
KU-N01-011	100	95			60	20	37.5
KU-N01-012	100	85			80	7.5	37.5
KU-N01-013	90	95			55	12.5	17.5
KU-N01-014	90	80			60	15	32.5
KU-N01-015	100	95			65
KU-N01-016	100	100			100	5	20
KU-N01-017	90	75			20
KU-N01-018	90	90			100	45	22.5
KU-N01-019	60				60
KU-N01-020	100	85			15
KU-N01-021	100
KU-N01-022	90	90			65	45	20
KU-N01-023	100
KU-N01-024	100	100			100	45	30
KU-N01-025	100	70			15
KU-N01-026	100	70			30
KU-N01-027	100	85			70	15	10
KU-N01-028	90	85			45	10	17.5
KU-N01-029	100	95			45	30	22.5
KU-N01-030	80	95			45
KU-N01-031	100	95			50	50	10
KU-N01-032	100	95			85	7.5	10
KU-N01-033	90	90			85	25	17.5
KU-N01-034	90	95			65	45	12.5
KU-N01-035	90	85			40	35	22.5
KU-N01-036
KU-N01-037	90	80			40	5	10
KU-N01-038	90	90			75
KU-N01-039	100	90			55	50	20
KU-N01-040	90	95			30	10	20
KU-N01-041	80	75			50
KU-N01-042	90	90			65	30	17.5
KU-N01-043	100
KU-N01-044	100	95			50	20	30
KU-N01-045	100	90			100	30	10
KU-N01-046	90	60			30
KU-N01-047	100	90			40	20	12.5
KU-N01-048	90	95			65	2.5	25
KU-N01-049	100	85			60	20	25
KU-N01-050	100	90			65	15	27.5
KU-N01-051	100	90			35
KU-N01-052	100	90			65
KU-N01-053	100	85			45	17.5	5
KU-N01-054	100	80			40	5	12.5
KU-N01-055	100	85			35	60	20
KU-N01-056	80	80			60
KU-N01-057	80	75			100	20	10
KU-N01-058	100	80			60	35	12.5
KU-N01-059	90	80			35
KU-N01-060	100	90			65	2.5	5
KU-N01-061	90	95			40	20	25
KU-N01-062	90	85			65	20	25
KU-N01-063	100	85			40	55	25
KU-N01-064	100	100			60	40	22.5
KU-N01-065	90	65			20
KU-N01-066	100	100			65	0	0
KU-N01-067	90	90			45	20	17.5
KU-N01-068	100	85			20	5	15
KU-N01-069	100	80			100	10	17.5
KU-N01-070	100	80			35
KU-N01-071	100	85			50	30	25
KU-N01-072	100	90			45	10	15
KU-N01-073	80	70			30
KU-N01-074	100	90			45	25	5
KU-N01-075	90	85			50	15	12.5
KU-N01-076	100	90			45	7.5	15
KU-N01-077	90	85			35
KU-N01-078	90	80				5	12.5
KU-N01-079	100	100			40
KU-N01-080	90	90			75	45	25
KU-N01-081	80	55			40	20	15
KU-N01-082	90	75			60
KU-N01-083	100	90			45	20	12.5
KU-N01-084	100	95			60
KU-N01-085	100	85			55	20	20
KU-N01-086	90	55			40	12.5	17.5
KU-N01-087	90	75			50
KU-N01-088	80	95			40	15	22.5
KU-N01-089	90	75			40	20	15
KU-N01-090	100	95			100	15	22.5
KU-N01-091	90	90			40	5	30
KU-N01-092	100	90			85	30	32.5
KU-N01-093	70	85			100	20	35
KU-N01-094	90	85			50	10	12.5
KU-N01-095	100	85			55	5	25
KU-N01-096	100	100			85	20	22.5
KU-N01-097	80	45			7.5
KU-N01-098	100	85			40	5	35
KU-N01-099
KU-N01-100	90	65			35
KU-N02-001	70	45	10	100	10	2.5	12.5
KU-N02-002	10	0	0	0	30
KU-N02-003	60	0	0	10	35	0	10
KU-N02-004	60	0	0	20	50
KU-N02-005		40	70	100	55
KU-N02-006	30		0	5	45
KU-N02-007	80	70	40	100	0
KU-N02-008	80	35	40	100	5	2.5	22.5
KU-N02-009	20	0	0	15	17.5
KU-N02-010	80	10	10	100	17.5
KU-N02-011	90	65	60	90	30	7.5	17.5
KU-N02-012	60	0	20	80	30
KU-N02-013	60	35	20	100	40
KU-N02-014	40	0	0	50	10	0	12.5
KU-N02-015	70	40	10	85	15	0	7.5
KU-N02-016	80	55	40	100	25	25	12.5
KU-N02-017	80	85	80	100	20	2.5	15
KU-N02-018	80	40	30	80	50
KU-N02-019	80	85	50	100	70	20	17.5
KU-N02-020	30	0	40	90	50	25	27.5
KU-N02-021	60	35	10	70	12.5	0	10
KU-N02-022	40	15	10	60	40
KU-N02-023	60	50	30	100	10	2.5	15
KU-N02-024	70	65	40	100	1
KU-N02-025	60	45	10	100	10	2.5	17.5
KU-N02-026	10	0	0	0	20	0	17.5
KU-N02-027	90	80	20	90	30
KU-N02-028	70	20	20	80	35
KU-N02-029	40	40	10	50	35
KU-N02-030	80	30	70	100	12.5	2.5	15
KU-N02-031	50	45	30	100	0	0	25
KU-N02-032	60	17.5	0	80	5
KU-N02-033	80	65	50	100	10	0	20
KU-N02-034	30	0	20	5	35	10	27.5
KU-N02-035	60	0	30	70	12.5	0	2.5
KU-N02-036	70	30	30	100	20	35	32.5
KU-N02-037	30	7.5	0	5	25	10	12.5
KU-N02-038	70	55	40	90	15	0	30
KU-N02-039	10	0	0	5	30
KU-N02-040	80	40	70	100	55	10	32.5
KU-N02-041	80	30	40	90	40
KU-N02-042	80	20	10	90	40	7.5	35
KU-N02-043	70	5	30	90	12.5
KU-N02-044	80	55	40	30	70
KU-N02-045	80	85	40	90	35	2.5	30
KU-N02-046	40	0	10	15	30	12.5	30
KU-N02-047	60	0	30	100	35	0	17.5
KU-N02-048	30	0	0	5	0
KU-N02-049	80	60	60	100	20	10	15
KU-N02-050	70	65	30	100	10	0	20
KU-N02-051	70	90		100	30	5	37.5
KU-N02-052	50	0		0	40	0	32.5
KU-N02-053	90	35		100	40
KU-N02-054	70	20		70	5
KU-N02-055	50	12.5		100	0
KU-N02-056	60	45		100	17.5
KU-N02-057	70	50		70	22.5	5	35
KU-N02-058	30			60
KU-N02-059	80	35		100	0
KU-N02-060	40	0		5	40	0	7.5
KU-N02-061	60	70		90	40	2.5	17.5
KU-N02-062	70	30		90	30
KU-N02-063	10	0		0	0
KU-N02-064	80	40		100	25
KU-N02-065	40			60	7.5
KU-N02-066	70	65		85	5	20	17.5
KU-N02-067	60	45		100	35
KU-N02-068	70	35		100	55	2.5	15
KU-N02-069	90	70		100	15	10	15
KU-N02-070	60	70		60	45
KU-N02-071	60	20		80	7.5	5	17.5
KU-N02-072	80	80		100	45	15	22.5
KU-N02-073	80	50		100	50	15	17.5
KU-N02-074	90	65		90	20	0	15
KU-N02-075	70	40			7.5	2.5	27.5
KU-N02-076	70	40		100	40	10	20
KU-N02-077	80	80		0	25	7.5	15
KU-N02-078	30			70
KU-N02-079		0		0	10
KU-N02-080	30	0		0	15
KU-N02-081		55		100	30	10	15
KU-N02-082	30	40		50	12.5
KU-N02-083	40	0		40	35
KU-N02-084	70	7.5		70	30
KU-N02-085	70	55		100	30	5	25
KU-N02-086	60	5		50	15	0	10
KU-N02-087	70	60		90	40
KU-N02-088	90	60		100	40	2.5	27.5
KU-N02-089	70	35		100	5
KU-N02-090		40		90	15
KU-N02-091	90	40		100	40
KU-N02-092	90	45		100	10
KU-N02-093	50			60
KU-N02-094	70	35		80	35
KU-N02-095	30	2.5		0	12.5
KU-N02-096	60	25		90	15
KU-N02-097	60	40		80	40
KU-N02-098	10	0			10
KU-N02-099	70	65		100	40	30	22.5
KU-N02-100		35		100	10
KU-N03-001	90	90			10	0	17.5
KU-N03-002	80	85			15	15	27.5
KU-N03-003		80			40	5	30
KU-N03-004	100	85			35	10	15
KU-N03-005	100	70			20	0	15
KU-N03-006	100	65			0	0	30
KU-N03-007	100	75			40	20	30
KU-N03-008	100	90			12.5	0	22.5
KU-N03-009	100	75			20	2.5	40
KU-N03-010	100	80			5
KU-N03-011	100	80			0	0	27.5
KU-N03-012	100	85			10	0	27.5
KU-N03-013	100	80			0	2.5	25
KU-N03-014	100	95			30	15	35
KU-N03-015	90	65			5	0	17.5
KU-N03-016	100	85			45	0	15
KU-N03-017	100	85			40	7.5	17.5
KU-N03-018	100	85			20	10	20
KU-N03-019	100	80			5	2.5	27.5
KU-N03-020	90	85			30	5	27.5
KU-N03-021	90	85			35	15	15
KU-N03-022	90	85			5	0	12.5
KU-N03-023	100	85			25	5	17.5
KU-N03-024	100	75			15	0	22.5
KU-N03-025	90	65			60	2.5	22.5
KU-N03-026	100	90			15	0	22.5
KU-N03-027	100	80			7.5	25	27.5
KU-N03-028	100	75			10	0	17.5
KU-N03-029	100	85			0	0	15
KU-N03-030	100	90			15	0	25
KU-N03-031	100	90			40	0	10
KU-N03-032	90	75			17.5	0	32.5
KU-N03-033	100	95			2.5	2.5	17.5
KU-N03-034	80	80			15	0	12.5
KU-N03-035	100	95			40	12.5	17.5
KU-N03-036	100	95			25	0	17.5
KU-N03-037	100	70			12.5	2.5	15
KU-N03-038	90	85			25	0	22.5
KU-N03-039	100	90			5	0	17.5
KU-N03-040	90	85			10	0	17.5
KU-N03-041	100	85			15	0	10
KU-N03-042	90
KU-N03-043	90	90			30	0	12.5
KU-N03-044		85			35	20	22.5
KU-N03-045		75			40	5	20
KU-N03-046	100	75			35	0	17.5
KU-N03-047	100	70			10	0	20
KU-N03-048	100	100			20	0	20
KU-N03-049	100	85			0	0	17.5
KU-N03-050	100	75			35	5	22.5
KU-N04-001	0	0	0	0	100	0	15
KU-N04-002	10	30	0	70	5	0	5
KU-N04-003	10	0	0	100	0	0	10
KU-N04-004	3	0	0	90	60	0	10
KU-N04-005	60	70	20	100	100	55	35
KU-N04-006	80	95	60	100	100	70	17.5
KU-N04-007	60	55	10	50	75	50	15
KU-N04-008	70	7.5	80	100	60	50	25
KU-N04-009	90	100	100	100	100	50	17.5
KU-N04-010	80	85	90	100	90	5	15
KU-N04-011	70	55	50	0	40	0	20
KU-N04-012	60	20	20	0	60	0	15
KU-N04-013	60	40	20	100	100	55	20
KU-N04-014	50	60	0	100	40	0	12.5
KU-N04-015	80	45	0	30	5	0	10
KU-N04-016	90	40	40	100	5	0	5
KU-N04-017	80	35	0	0	17.5	0	12.5
KU-N04-018	0	0	0	0	20	0	15
KU-N04-019	50	70	10	100	80	0	15
KU-N04-020	70	85	100	100		45	17.5
KU-N04-021		40	0	0	95	35	22.5
KU-N04-022	60	50	0	90	40	0	5
KU-N04-023	70	100	80	100	90	60	25
KU-N04-024	60	0	0			5	5
KU-N04-025	50	35	0	20	5	0	15
KU-N04-026		45	50	100	20	0	7.5
KU-N04-027	60	40	0	100	12.5	0	5
KU-N04-028	70	50	60	100	40	0	17.5
KU-N04-029	70	55	10	100	17.5	0	10
KU-N04-030	0		0	80
KU-N04-031	70	30	10	100	35	0	5
KU-N04-032	20	0	0	100	12.5	2.5	5
KU-N04-033		5	0	100	25	0	10
KU-N04-034	60	70	100	70	100	50	17.5
KU-N04-035	10	17.5	10	100	40	0	5
KU-N04-036	50	10	10	10	12.5	0	15
KU-N04-037	80	30	20	90	60
KU-N04-038	50	20	0	0	25	5	5
KU-N04-039	80	60	60	100	17.5	0	20
KU-N04-040	70	50	30	100	100	25	12.5
KU-N04-041	70	95	80	100	100	65	20
KU-N04-042	90	95	80	100	45	50	27.5
KU-N04-043		0	0	0	0	2.5	5
KU-N04-044	90	90	100	100	100	65	12.5
KU-N04-045	0	0	0	0	0	2.5	5
KU-N04-046	30	20	20	100	5	2.5	5
KU-N04-047	80	45	0	100	20	0	5
KU-N04-048	30	5	40	5	0
KU-N04-049	60	15	0	0	5	0	0.5
KU-N04-050	0	0	0	0	35	0	5
KU-N04-051	40	5	0	0	45	0	5
KU-N04-052	70	100	40	100	40
KU-N04-053	0	0	10	0	5	0	5
KU-N04-054		12.5	0	15	100	60	20
KU-N04-055	70	40	0	50	70
KU-N04-056	80	80	0	100	20	0	5
KU-N04-057	50	0	0	100	100	15	12.5
KU-N04-058	0	45	10	100	0	0	12.5
KU-N04-059	70	0	0	100	40	5	12.5
KU-N04-060	70	0	0	30	0
KU-N04-061	30	45	60	100	45
KU-N04-062		0	0		100	0	5
KU-N04-063	60	30	0	40	0	0	10
KU-N04-064		17.5	0	50	15	5	5
KU-N04-065	70	55	10	100	45	5	5
KU-N04-066	50	0	0	100	40	0	12.5
KU-N04-067	80	40	30	100	75	5	10
KU-N04-068	80	65	90	100	100		20
KU-N04-069	0	0	0	90	40	0	5
KU-N04-070	80	100	100				27.5
KU-N04-071	100	100	100	100	100	50	20
KU-N04-072	20	0	0	100	12.5	2.5	5
KU-N04-073	60	35	0	100	5
KU-N04-074	70	30	0	100	7.5	2.5	5
KU-N04-075	80	50	30	100	45	5	15
KU-N04-076	60	25	30	15	40	10	22.5
KU-N04-077	0	5	0	15	0	5	5
KU-N04-078	20	35	10	70	10	0	5
KU-N04-079	80	75	70	100	100	15	15
KU-N04-080	70	45	40	100	7.5
KU-N04-081	0	7.5	0	0	7.5	15	10
KU-N04-082	70	5	0	70	5	0	10
KU-N04-083	80	70	70	100	100	35	22.5
KU-N04-084	70	90	90		100	35	30
KU-N04-085	40	0	0	20	40	0	12.5
KU-N04-086	50	0	0	0	5	0	0.5
KU-N04-087	20	0	0	0	0	0	5
KU-N04-088	70	10	0	90	2.5	2.5	5
KU-N04-089	0	0	0	10
KU-N04-090	80	50	20	100	5	0	15
KU-N04-091	90	95	80	100	85	60	27.5
KU-N04-092	50	10	0	0	20
KU-N04-093		20	0	100	0	0	10
KU-N04-094	60	40	60	100	35	0	42.5
KU-N04-095	50	30	0	0	35	0	15
KU-N04-096	80	45	10	100	5	0	5
KU-N04-097	30	30	10	100		0	10
KU-N04-098	80	60	40	50	40
KU-N04-099	80	65	30	100	65	40	27.5
KU-N04-100	80	100	80	100	100	40	27.5
KU-N06-001	80	55		90	12.5	40	20
KU-N06-002	100	90		100	100	60	22.5
KU-N06-003	70	50		60	12.5	7.5	15
KU-N06-004	50	45		70	100	35	12.5
KU-N06-005	80	85		100	65	45	25
KU-N06-006	90	70		100	30	5	10
KU-N06-007	100	90		100	100	65	15
KU-N06-008	80	60		70	65	40	10
KU-N06-009	70	55		100	12.5	2.5	7.5
KU-N06-010	90	55		90	25
KU-N06-011	100	100		100	100	55	25
KU-N06-012	80	55		30	30	2.5	15
KU-N06-013	80	90		100	55	40	12.5
KU-N06-014	90	60		90	0	0	12.5
KU-N06-015	10	0		30	55	30	12.5
KU-N06-016	60	60		100	10	10	12.5
KU-N06-017	90	85		100	95	60	17.5
KU-N06-018	70	40		90	10	0	10
KU-N06-019	0	22.5		50	65	12.5	12.5
KU-N06-020	90	90		100	100	60	22.5
KU-N06-021	80	70		100	17.5	5	12.5
KU-N06-022	80	70		100	65	0	15
KU-N06-023	70	55		90	25	2.5	27.5
KU-N06-024	90	75		100	60	60	10
KU-N06-025	30	0		50	65	40	22.5
KU-N06-026	90	100		100	95	60	20
KU-N06-027	100	85		100	65	30	15
KU-N06-028	100	80		100	40	0	15
KU-N06-029	30	55		30	50	65	15
KU-N06-030	100	75		100	75	40	0.5
KU-N06-031	0	0		30	65	45	27.5
KU-N06-032	70	70		100	35	10	22.5
KU-N06-033	90	55		90	15	0	10
KU-N06-034	90	55		90	35	35	15
KU-N06-035	80	85		100	85	20	27.5
KU-N06-036	100	90		100	100	60	12.5
KU-N06-037	100	0		100	40	15	30
KU-N06-038	90	70		100	10	2.5	20
KU-N06-039	100	70		100	15	60	32.5
KU-N06-040	100	85		100	50
KU-N06-041	90	40		100	7.5	0	17.5
KU-N06-042	100	80		100	60	50	35
KU-N06-043	100	85		100	60	50	37.5
KU-N06-044	0	10		15	60
KU-N06-045	100	85		100	85	60	15
KU-N06-046	30	40		100	100	65	30
KU-N06-047	70	55		100	20	20	12.5
KU-N06-048	30	0		100	60	50	12.5
KU-N06-049	50	7.5		50	100	40	37.5
KU-N06-050	70	80		90	70	60	32.5
KU-N06-051	90	65		90	55	0	27.5
KU-N06-052	0	0		15	40	25	20
KU-N06-053	0	0		0	45	2.5	20
KU-N06-054	70	65		100	40	0	15
KU-N06-055	100	75		100	60	50	27.5
KU-N06-056	0	0		0	50	0	2.5
KU-N06-057	60	85		100	100	65	30
KU-N06-058	100	75		60	40	10	10
KU-N06-059	100	90		100	100	60	17.5
KU-N06-060	30	20		30	90	55	27.5
KU-N06-061	60	15		0	35	40	32.5
KU-N06-062	80	40		60	0	0	20
KU-N06-063	100	90		100	100	60	32.5
KU-N06-064	90	75		100	15	0	17.5
KU-N06-065	100	60		80	15	0	15
KU-N06-066	100	90		100	100		12.5
KU-N06-067	100	75		100	35	15	17.5
KU-N06-068		0		10	10	5	10
KU-N06-069	50	0		5	100	40	22.5
KU-N06-070	30	12.5		30	30	15	22.5
KU-N06-071	50	25		50	17.5	5	10
KU-N06-072	70	75		100	65	50	17.5
KU-N06-073	60	20		20	35	5	22.5
KU-N06-074	90	65		100	12.5	20	32.5
KU-N06-075	100	75		100	20	5	15
KU-N06-076	60	35		50	0	5	17.5
KU-N06-077	80	45		100	50	5	17.5
KU-N06-078	90	75		100	35	35	35
KU-N06-079	40	20		30	100	35	30
KU-N06-080	90	45		60	12.5	5	22.5
KU-N06-081	20	12.5		20	0	0	12.5
KU-N06-082	100	70		100	25	12.5	17.5
KU-N06-083	0	0		90	7.5	5	5
KU-N06-084	40	15		5	0	5	17.5
KU-N06-085	100	90		100	60	45	15
KU-N06-086	100	65		70	45	5	17.5
KU-N06-087	100	70		100	40	40	20
KU-N06-088	70	80		100	35	25	25
KU-N06-089	90	80		100	45	5	22.5
KU-N06-090	40	30		30	100	70	15
KU-N06-091	90	70		100	40	30	27.5
KU-N06-092	100	95		100	95	20	15
KU-N06-093	100	75		90	30	0	25
KU-N06-094	80	50		60	70	20	30
KU-N06-095	60	20		60	10	0	15
KU-N06-096	100	55		15	15	0	25
KU-N06-097	100	95		100	100	50	15
KU-N06-098	90	35		90	5	0	20
KU-N06-099	10	0		30	15	5	10
KU-N06-100	80	55		90	0	5	22.5
KU-N07-001	100	90		100	100	70	35
KU-N07-002	90	85		100	75	40	37.5
KU-N07-003	10	20		70	30	0	20
KU-N07-004	80	40		100	0	0	15
KU-N07-005	10	0		50	10	0	15
KU-N07-006	0	0		0	10	0	15
KU-N07-007	80	55			5	0	40
KU-N07-008	90	85		100	55
KU-N07-009	90	75		100	50	20	20
KU-N07-010	80	70		100	17.5	5	25
KU-N07-011	90	55		100	80	30	35
KU-N07-012	90	75		100	90	60	32.5
KU-N07-013	80	40		30	70	35	27.5
KU-N07-014	100	0		100	0	0	12.5
KU-N07-015	70	55		90	0	5	10
KU-N07-016	70	30		100	0	5	2.5
KU-N07-017	100	80		100	80	70	22.5
KU-N07-018	100	90		100	95	45	37.5
KU-N07-019	70	30		100	30	2.5	15
KU-N07-020	40	0		5	0	0	10
KU-N07-021	70	40		40	90	40	35
KU-N07-022	60	55		100	100	40	30
KU-N07-023	80	90		100	85	35	35
KU-N07-024	90	80		100	100	40	20
KU-N07-025	80	65		100	15	5	20
KU-N07-026	80	95		100	60	45	22.5
KU-N07-027	40	0			7.5	5	10
KU-N07-028	0	0		0	0	0	10
KU-N07-029	80	35		60	45	5	25
KU-N07-030	100	85		100	40	20	22.5
KU-N07-031	30	0		0	50
KU-N07-032	50	5		100	75
KU-N07-033	100	80		100	10	5	20
KU-N07-034	70	60		100	30	0	25
KU-N07-035	80	50		100	85
KU-N07-036	0	0		50	5	5	17.5
KU-N07-037	90	65		100	40	70	35
KU-N07-038	50	35		100	0	0	0
KU-N07-039	90	5		0	10	5	22.5
KU-N07-040		35		100	100		40
KU-N07-041	80	80		100	100	45	35
KU-N07-042	60	50			50
KU-N07-043	0	7.5		10	65	40	17.5
KU-N07-044	80			100
KU-N07-045	90	80		100	65	35	32.5
KU-N07-046	0	0		50	12.5
KU-N07-047	50	15		40	15
KU-N07-048				5
KU-N07-049	80	35		100	5	0	12.5
KU-N07-050	80	65		100	5
KU-N09-001	50	55	30	50	100	40	27.5
KU-N09-002	0	0	0	0	100	65	37.5
KU-N09-003	0	0	0	100	100	30	37.5
KU-N09-004	90	95	90	100	100	15	20
KU-N09-005	90	0	100	100	60	25	35
KU-N09-006	0	0	0	0	50	5	20
KU-N09-007	40	0	0	0	40	0	10
KU-N09-008	60	25	60	100	100	70	27.5
KU-N09-009	30	0	0	5	60	12.5	35
KU-N09-010	80	70	10	100	35	0	35
KU-N09-011	70	45	80	70	100	65	45
KU-N09-012	90	70	60	100	100	5	20
KU-N09-013	0	0	0	0	40	35	37.5
KU-N09-014	90	100	70	100	100	40	27.5
KU-N09-015	80	40	0	50		12.5	25
KU-N09-016	60	100	60	100	100	75	45
KU-N09-017	80	25	60	25	100		37.5
KU-N09-018	90	70	20	100	55	5	17.5
KU-N09-019	80	65	60		100	65	37.5
KU-N09-020	20	30	50	100	100	35	27.5
KU-N09-021	80	75	90	100	100	15	17.5
KU-N09-022	30	12.5	10	100	100	65	25
KU-N09-023	0	0	0		100	65	40
KU-N09-024	30	0	10	55	100	55	27.5
KU-N09-025	70	85	100		100	40	30
KU-N09-026	50	0	100	70	100	25	27.5
KU-N09-027	40	0	20		100	60	27.5
KU-N09-028	0	0	0	60	100	45	22.5
KU-N09-029	70	35	20	90	45	12.5	15
KU-N09-030	0	17.5	40	100	100	50	25
KU-N09-031	90	100	70	60	100	25	30
KU-N09-032	80	100	20	100	100
KU-N09-033	80	85	80	100	100	15	30
KU-N09-034	70	50	50	20	100	40	25
KU-N09-035	90	100	60	100	100		30
KU-N09-036	60	0	30	20	40	10	15
KU-N09-037	100	100	90	100	100	45	30
KU-N09-038	90	100	90	100	100	25	25
KU-N09-039	80	12.5	10	10	100	15	22.5
KU-N09-040	100	100	100	100	100		30
KU-N09-041	90	95	100	100	100	65	20
KU-N09-042	100	95	100	100	100	15	25
KU-N09-043	0		0
KU-N09-044	90	100	100	100	100
KU-N09-045	0	0	0	30	100	5	22.5
KU-N09-046	0	0	0	35	5	0	15
KU-N09-047	70	0	0	10	35
KU-N09-048		0	0	100	20	0	12.5
KU-N09-049	0	0	0	10	60
KU-N09-050	30	35	0	100	15
KU-N09-051	30	12.5	10	100	100
KU-N09-052	0	0	0	0	100	7.5	12.5
KU-N09-053	100	95	100	100	100		27.5
KU-N09-054	80	85	70	100	60	10	17.5
KU-N09-055	60	0	10		0	20	17.5
KU-N09-056	80	60	10	80	15	0	5
KU-N09-057	70	70	60	100	40	2.5	12.5
KU-N09-058	0	10	0		100	5	7.5
KU-N09-059	0	15	0	20	45	10	10
KU-N09-060	40	0	0	5	45	40	27.5
KU-N09-061	80	55	90	100	100	45	25
KU-N09-062	30	0	10	70	40	50	27.5
KU-N09-063	80	55	100	80	100	50	37.5
KU-N09-064	0	0	0	20	40	10	27.5
KU-N09-065	70	60	70	100	45	30	25
KU-N09-066	50	20	60	100	100		35
KU-N09-067	100	80	100	100	70	45	17.5
KU-N09-068	100	55	40	100	20	0	17.5
KU-N09-069	30	10	50		100	55	17.5
KU-N09-070	0	0	80	100	100	35	17.5
KU-N09-071	90	55	90	80	100	60	20
KU-N09-072	0	0	0	0	30	5	15
KU-N09-073	80	55	10	80	65	15	22.5
KU-N09-074	80	65	70		100		37.5
KU-N09-075	70	40	10		100	30	37.5
KU-N09-076	0	0	0	0	85	40	35
KU-N09-077	70	12.5	30		100
KU-N09-078	80	40	60	100	100	65	40
KU-N09-079	0	0	0	20	35
KU-N09-080	40	0	0	100	100	35	22.5
KU-N09-081	40	0	10	100	55	40	40
KU-N09-082	20	0	30	5	40	15	17.5
KU-N09-083	80	65	0	70	100	40	35
KU-N09-084	100	100	90	100	100		27.5
KU-N09-085	40	17.5	0	30	65	5	32.5
KU-N09-086	40	12.5	20	20	40	12.5	30
KU-N09-087	40	0	10	90	35	15	25
KU-N09-088	70	40	60	100	40	12.5	15
KU-N09-089	60	45	50	100	15	2.5	15
KU-N09-090	0	0	0	70	55	30	15
KU-N09-091	90	100	100	100	100	60	30
KU-N09-092	10	0	0	0	60		10
KU-N09-093	90	70	100	100	100	35	22.5
KU-N09-094	70	2.5	100	100	100	65	27.5
KU-N09-095	10	0	20	100	60
KU-N09-096	0	0	0	20	20	15	30
KU-N09-097	10	0	0	0	100	40	25
KU-N09-098	80	100	100	100	100	50	22.5
KU-N09-099	60	0	40	60	100		25
KU-N09-100	80	45	20	100	40		15
KU-N11-001	100	100			100	65	10
KU-N11-002	90	85			80	50	17.5
KU-N11-003	100	85			100	70	17.5
KU-N11-004	100				85
KU-N11-005	100	100			100	40	22.5
KU-N11-006	100	85			100	30	17.5
KU-N11-007		75			0	15	27.5
KU-N11-008	100	75			60	10	35
KU-N11-009	100	90			100	25	22.5
KU-N11-010	60	80			100	70	20
KU-N11-011		85			65
KU-N11-012	70	45			40	0	27.5
KU-N11-013	70	55			100	65	35
KU-N11-014	90	70			50	5	20
KU-N11-015	90	70			12.5	0	22.5
KU-N11-016	100	90			100	70	12.5
KU-N11-017	100	80			85	65	20
KU-N11-018		90			80	15	20
KU-N11-019	80	90			65	50	12.5
KU-N11-020	40	0			40	5	17.5
KU-N11-021	70	70			80	50	27.5
KU-N11-022	80	75			90	25	17.5
KU-N11-023	90	80			65	0	27.5
KU-N11-024	80	85				20	15
KU-N11-025	70	75			100	15	15
KU-N11-026	70	55			95	65	17.5
KU-N11-027	70	85			100	50	20
KU-N11-028	100	95			100	30	30
KU-N11-029	70	25			70	35	15
KU-N11-030	90	85			65	50	20
KU-N11-031	60	5			35	0	15
KU-N11-032	100	70			65	10	27.5
KU-N11-033	100	95			100	50	27.5
KU-N11-034	70	70			65	60	22.5
KU-N11-035	40	10			65	0	22.5
KU-N11-036	100	90			100	45	17.5
KU-N11-037	100	90			100	50	22.5
KU-N11-038	100	95			100		20
KU-N11-039	100	90			100	70	25
KU-N11-040	90	90				20	32.5
KU-N11-041	50	40			70	40	15
KU-N11-042	70	70			55	0	20
KU-N11-043	70	35			85	15	17.5
KU-N11-044		85			100	35	25
KU-N11-045	80	70			40	0	22.5
KU-N11-046	70	12.5			50	0	17.5
KU-N11-047	100	90			85	60	22.5
KU-N11-048	30	17.5			100	0	10
KU-N11-049	40	0			20	2.5	17.5
KU-N11-050	90	85			100	50	20
KU-N15-001	70	40		100	40	10	17.5
KU-N15-002		70		100	15	0	12.5
KU-N15-003	70	65		50	25	0	5
KU-N15-004	80	75		100		5	20
KU-N15-005	70	65		100	30	2.5	22.5
KU-N15-006	80	12.5		30	40	10	10
KU-N15-007	80	30		90
KU-N15-008	20	35		100	35	0	35
KU-N15-009	30	45		100	12.5	0	22.5
KU-N15-010	60	40		100	10
KU-N15-011	30	25		70	5
KU-N15-012	80	30		100	10
KU-N15-013	80	65		100	40
KU-N15-014	70	40		25	30
KU-N15-015	70	20		80	20	0	15
KU-N15-016	80	70		100	35	0	17.5
KU-N15-017	60	0		100	5
KU-N15-018	0	0		60	5
KU-N15-019	70	50		100	5	0	17.5
KU-N15-020	80	60		100	5	0	22.5
KU-N15-021	60	65		100	40
KU-N15-022	90	70		100	40	15	22.5
KU-N15-023	80	7.5		0	45
KU-N15-024	50	40		70	40	0	27.5
KU-N15-025	40	35		30	17.5	0	17.5
KU-N15-026				90	45
KU-N15-027	50	40		50	35	0	2.5
KU-N15-028	60	40		100	35	0	12.5
KU-N15-029	40	10		0	25
KU-N15-030	50			100
KU-N15-031	40			5
KU-N15-032	80	80		100	35
KU-N15-033	80	40		80	30
KU-N15-034	60	15		70	5
KU-N15-035	50	20		80	0	0	15
KU-N15-036	40	17.5		70	17.5	0	15
KU-N15-037	70	40		90	20
KU-N15-038	80	55		100	55
KU-N15-039	80	35		80	15
KU-N15-040	70	95		100	40
KU-N15-041	80	30		90	17.5
KU-N15-042	70	60			40	5	50
KU-N15-043	30	25		30	35	0	50
KU-N15-044	60	60		100	0	0	15
KU-N15-045	40	0		10	40	5	15
KU-N15-046	60	10		60	20
KU-N15-047	90	75		100	5	0	15
KU-N15-048	80	55		100	40	15	20
KU-N15-049	80			100	15
KU-N15-050	80	60		100	40	15	22.5
KU-N15-051	70	45		100	17.5	0	12.5
KU-N15-052	40	5		5	20	0	15
KU-N15-053	60	20		100	15	0	20
KU-N15-054	70	35		0	30	5	37.5
KU-N15-055	60	60		100	25	0	50
KU-N15-056	80	40		70	45
KU-N15-057	60	45		100	40
KU-N15-058	70	40		100	20
KU-N15-059	70	40		60	40	0	22.5
KU-N15-060	80	70		100	40	25	35
KU-N15-061	50	0		0	10
KU-N15-062	30	7.5		0	0
KU-N15-063	40	0		70	0
KU-N15-064	0	5		10	5
KU-N15-065	90	95		100	40	30	27.5
KU-N15-066	0			20
KU-N15-067	0	0		5	5
KU-N15-068	50	17.5		15	20	0	20
KU-N15-069	70	35		90	40
KU-N15-070	80	45		30	12.5	0	15
KU-N15-071	50	5		0	35	10	17.5
KU-N15-072	50	20		5	0
KU-N15-073	60	60		50	25	0	20
KU-N15-074	40			90
KU-N15-075	40			70	5
KU-N15-076	70	40		95	40	2.5	17.5
KU-N15-077	80	55		90	30	0	15
KU-N15-078		10		70	0
KU-N15-079	70	40		100	15	0	40
KU-N15-080	60	75		80	30	0	15
KU-N15-081	60			100
KU-N15-082	40	0		20	10	20	15
KU-N15-083	70	17.5		30	20
KU-N15-084	60	35		90	30	0	12.5
KU-N15-085	60	65		100	25	20	42.5
KU-N15-086	50	0		0	30
KU-N15-087	70	50		30	17.5
KU-N15-088	50			60
KU-N15-089	70	65		90	25	5	22.5
KU-N15-090	80	35		70	35	0	17.5
KU-N15-091	40			90
KU-N15-092	60	55		100	20	10	32.5
KU-N15-093	70	12.5		0	15
KU-N15-094	10			50
KU-N15-095	40			0	17.5
KU-N15-096	40	10		10	35
KU-N15-097	100	50		100	30
KU-N15-098	60	40		100	25
KU-N15-099	0	20
KU-N15-100	5			100	20
KU-N15-108	70	45		100
KU-N15-110	90	85		100	50
KU-N15-115	20	12.5		100	5
KU-N15-117	10	5		10	0
KU-N15-118	80	70		100	40
KU-N15-119	70			100
KU-N15-120				20
KU-N15-121	80	45		100	12.5
KU-N15-122	60	90		80	35
KU-N15-123	50	45		100	0
KU-N15-124	40	45		10	40
KU-N15-125	80	85		100	40	10	17.5
KU-N15-126	70	25		10	20	15	15
KU-N15-127	50	10		100	12.5
KU-N15-128	70			50		5	20
KU-N15-129	90	70		100	35
KU-N15-130	20	7.5		0
KU-N15-131	40	7.5		20	12.5
KU-N15-132	20	0		0	12.5
KU-N15-133	60	5		100	20
KU-N15-134	50	50		70	20
KU-N15-135	70			100
KU-N15-137				25
KU-N15-138	0			10
KU-N15-139	60	40		30	5
KU-N15-140	60	7.5		5	12.5	0	15
KU-N15-141	50	35		100	2.5
KU-N15-143	0	0		15	5
KU-N15-144	60	45		100	20
KU-N15-145	70			100
KU-N15-147	40	25		0	100
KU-N15-148	60	25		60	30
KU-N15-149		70		100	35
KU-N15-150	40			70
KU-N15-151	20			100	35
KU-N15-152	30	50		100	10
KU-N15-153				100
KU-N15-154	90	45		100
KU-N15-155	60			80
KU-N15-156		40		100	15
KU-N15-157	70	25		80	5
KU-N15-158	70	40		100	30
KU-N15-159	70			5	5
KU-N15-160				90
KU-N15-161	20			10
KU-N15-162	70	35		70	0
KU-N15-163	30	25		0	17.5
KU-N15-164	60	17.5		70	40
KU-N15-165	50	40		100	20
KU-N15-166	60	0		15
KU-N15-167	80	40		80	25
KU-N15-168	60	35		70	5
KU-N15-170	0			0
KU-N15-171	70			50	0
KU-N15-172	80	65		100	40	20	30
KU-N15-173	60	45		100	12.5
KU-N15-174	60	55		90	5
KU-N15-175	50	35		70	7.5	0	20
KU-N15-176	70	55		90	5
KU-N15-177	80	75		100	35
KU-N17-001	90	75	50		15	0	22.5
KU-N17-002	80	45	20		40	0	17.5
KU-N17-003	70	50	20		25	0	15
KU-N17-004	90	90	80		45	2.5	17.5
KU-N17-005	80	80	90		45	0	15
KU-N17-006	90	60	80		60	0	20
KU-N17-007	80	70	30		50	5	17.5
KU-N17-008	80	85	100		55	5	37.5
KU-N17-009	80	100	70		30	0	22.5
KU-N17-010	40	0	40		40	0	17.5
KU-N17-011	80	70	70		30	0	15
KU-N17-012	70	50	30		25	0	17.5
KU-N17-013		70	50		20	7.5	20
KU-N17-014	80	95	100		30	5	22.5
KU-N17-015	100	95	50		40	0	15
KU-N17-016		65	10		10	2.5	17.5
KU-N17-017	70	85	50		40
KU-N17-018	80	80	40		65	30	30
KU-N17-019	80	90	50		35	0	25
KU-N17-020	70	65	50		40	10	17.5
KU-N17-021	80	65	50		15	10	20
KU-N17-022	60	30	10		10	0	17.5
KU-N17-023	90	75	80		65	10	27.5
KU-N17-024	80	75	90		40	5	17.5
KU-N17-025	90	90	80		30	0	20
KU-N17-026	60	35	0		5
KU-N17-027	100	55	30		35	0	17.5
KU-N17-028	90	75	60		80	5	20
KU-N17-029	100	95	100		70	30	22.5
KU-N17-030	100	85	80		45	50	20
KU-N17-031	90	90	100		40	0	15
KU-N17-032	100	90	80		100
KU-N17-033	90	75	100		35	30	22.5
KU-N17-034	90	60	70			5	15
KU-N17-035	40	25	10		12.5	0	12.5
KU-N17-036	100	90	90		55	35	25
KU-N17-037	90	65	10		10	0	15
KU-N17-038	90	90	40		30	0	27.5
KU-N17-039	80	70	90		30	0	12.5
KU-N17-040	80	65	50		35
KU-N17-041	80	100	70		100	20	22.5
KU-N17-042		12.5	10		35		15
KU-N17-043	90	100	90		40	15	20
KU-N17-044	90	70	30		0	0	20
KU-N17-045	40	20	30		20
KU-N17-046	90	70	90		25	0	12.5
KU-N17-047	80	60	40		30	0	12.5
KU-N17-048	100	80	50		35	0	17.5
KU-N17-049	100	85	100		100	7.5	17.5
KU-N17-050	90	65	30		17.5
KU-N18-001	50	35		5	25	0	20
KU-N18-002	100	85		100	40	0	17.5
KU-N18-003	100	80		100	50	0	17.5
KU-N18-004	100	75		100	65	30	25
KU-N18-005	90	85		100	30	0	20
KU-N18-006	90	70		40	45
KU-N18-007	70	17.5		15	25	5	30
KU-N18-008	80	30		15	35	0	20
KU-N18-009	100	65		100	40	0	12.5
KU-N18-010	100	75		100	12.5	0	30
KU-N18-011	100			100
KU-N18-012	90	95		100	35		35
KU-N18-013	90	65		100	12.5	0	10
KU-N18-014	80	65		60	40	2.5	17.5
KU-N18-015	80	45		10	45	0	22.5
KU-N18-016	90	90		100	40	0	27.5
KU-N18-017	80	45		40	40	0	35
KU-N18-018		12.5		5	30	0	17.5
KU-N18-019	90	75		100	35	0	7.5
KU-N18-020	80	60		70	100		27.5
KU-N18-021	90	85		100	45	0	12.5
KU-N18-022	70	75		100	0	0	17.5
KU-N18-023	70	30		60	30	10	17.5
KU-N18-024	100	80		100	40	0	22.5
KU-N18-025	90	30		5	25	0	17.5
KU-N18-026	80	85		100	60	5	22.5
KU-N18-027	60	50		10	20	0	15
KU-N18-028	60	40		5	17.5	5	22.5
KU-N18-029	100	80		100	20	5	22.5
KU-N18-030	80	85		100	35	10	22.5
KU-N18-031	80	60		100	5	0	10
KU-N18-032	90	90		100	30	5	32.5
KU-N18-033	100	80		100	10	0	22.5
KU-N18-034	100	85		100	40	2.5	22.5
KU-N18-035	100	65		100	17.5	0	22.5
KU-N18-036	50	12.5		20	15	0	22.5
KU-N18-037	70	50		5	17.5	0	22.5
KU-N18-038	90	100		100	60	0	30
KU-N18-039	80	35		5	40	0	17.5
KU-N18-040	80	80		100	30	5	15
KU-N18-041	90	55		15	35	2.5	22.5
KU-N18-042	60	0		10	40	0	22.5
KU-N18-043	80	75		90	30	0	42.5
KU-N18-044	90	80			40
KU-N18-045	30	70		100	10	0	17.5
KU-N18-046	90	65		5	7.5
KU-N18-047	100	70		100	25
KU-N18-048	90	70		100	30	0	17.5
KU-N18-049	60	40		10	17.5	5	15
KU-N18-050	90	75		100	45	0	20
KU-N18-051	80	70		100	12.5	0	20
KU-N18-052	90	50		100	17.5	0	20
KU-N18-053	90	75		100	40	0	15
KU-N18-054	80	75		100	30	0	15
KU-N18-055	60	20		10	15	2.5	20
KU-N18-056	100	90		100	12.5	0	22.5
KU-N18-057	90	85		90	40	5	20
KU-N18-058	70	60		40	40
KU-N18-059	60	0		0	5	0	20
KU-N18-060	90	90		100	35	0	27.5
KU-N18-061	80	70		100	30	0	22.5
KU-N18-062	50			70
KU-N18-063	60	50		10	12.5	0	10
KU-N18-064	60	65		100	35	0	10
KU-N18-065	100	95		100	100	10	32.5
KU-N18-066	70	40		10	35	0	17.5
KU-N18-067	90	70		100	7.5	0	20
KU-N18-068	50	10		20	0	0	10
KU-N18-069	60	30		15	0	0	12.5
KU-N18-070	70	0		0	0
KU-N18-071	80	85		100	40
KU-N18-072		45		0	40	0	22.5
KU-N18-073	70	35		20	30	0	10
KU-N18-074	90	85		100	40	0	20
KU-N18-075	80	75		100	17.5	0	15
KU-N18-076	80	95		100	15	0	22.5
KU-N18-077	50	7.5			35	0	12.5
KU-N18-078	80	55		5	40	0	25
KU-N18-079	90	90		100	20	5	25
KU-N18-080	90	75		100	0	0	22.5
KU-N18-081	60	20		0	7.5
KU-N18-082	80	85		100	25	0	20
KU-N18-083	100	80		90	20	0	30
KU-N18-084	100	90		100	30	5	27.5
KU-N18-085	90	90			40	0	5
KU-N18-086	100	80		90	25	0	15
KU-N18-087	50	45		100	30	5	12.5
KU-N18-088	80	35		5	0	0	15
KU-N18-089	50	17.5		5	15	0	17.5
KU-N18-090	80	100		100	100		15
KU-N18-091	80	35		10	5	0	12.5
KU-N18-092	80	65		90	12.5	0	15
KU-N18-093	90	60		100	40	0	17.5
KU-N18-094	100	70		100	35	0	17.5
KU-N18-095	80	85		100	0	0	15
KU-N18-096	70	50		5	15	0	15
KU-N18-097	90	90		100	25	5	20
KU-N18-098	100	75		100	100	0	22.5
KU-N18-099	80	45		20	30	5	22.5
KU-N18-100	60	45		30	12.5	0	15
KU-N22-001	90	100			7.5		20
KU-N22-002	90	85				0	30
KU-N22-003	90	65			60	15	32.5
KU-N22-004	80	75			35	5	32.5
KU-N22-005	50	35			25	15	32.5
KU-N22-006	90	70			50	30	35
KU-N22-007		90			40	5	30
KU-N22-008	100	100			45	40	30
KU-N22-009	50	10			20	10	17.5
KU-N22-010	90	90			55	10	22.5
KU-N22-011	90	100				15	22.5
KU-N22-012	80	40			35	25	17.5
KU-N22-013	100	85			55	30	25
KU-N22-014	90	80			40	30	27.5
KU-N22-015	60	30			40	12.5	22.5
KU-N22-016	100	100			45	15	32.5
KU-N22-017	100	70			35	12.5	20
KU-N22-018	90	95			30	7.5	22.5
KU-N22-019	90	85			45	5	15
KU-N22-020	80	45			45	17.5	25
KU-N22-021	100	95			40		22.5
KU-N22-022	100	95			45	20	15
KU-N22-023		45			30	20	22.5
KU-N22-024	90	100			60	20	25
KU-N22-025	100	100			70	10	25
KU-N22-026	60	20			5	20	25
KU-N22-027	100	95			40	35	30
KU-N22-028	90	95			35	40	30
KU-N22-029	100	85			30	20	25
KU-N22-030	90	95			35	10	17.5
KU-N22-031	90	100			25	10	20
KU-N22-032	100	90			40	0	25
KU-N22-033		80			85	10	25
KU-N22-034	90	85			40	15	30
KU-N22-035	80	40			40	15	30
KU-N22-036	90	85			100	20	30
KU-N22-037	90	35			40	10	27.5
KU-N22-038	100	90			45	30	30
KU-N22-039	70	45			30	15	32.5
KU-N22-040	90	80			40
KU-N22-041	100	90			75	20	20
KU-N22-042	90				100
KU-N22-043	90	85			25	15	17.5
KU-N22-044	100	90			50	5	25
KU-N22-045	80	45			40	10	25
KU-N22-046	60	50			25	5	17.5
KU-N22-047	80	40			12.5	5	27.5
KU-N22-048	90	90			65	30	27.5
KU-N22-049	80	90			35	5	27.5
KU-N22-050	90	100			55	10	20
KU-N23-001	100	100			100		25
KU-N23-002	90	100			100		32.5
KU-N23-003	80	90			100	25	22.5
KU-N23-004		100			100	5	32.5
KU-N23-005	90	80			30	0	27.5
KU-N23-006	80	95			40
KU-N23-007	100	95			15	0	27.5
KU-N23-008	90	75			25	5	22.5
KU-N23-009	100	100			30	5	20
KU-N23-010	90	90			45	0	22.5
KU-N23-011	80	75			35	5	22.5
KU-N23-012	90	95			40	10	32.5
KU-N23-013	90	85			40	0	22.5
KU-N23-014	80				20
KU-N23-015	100	100			40	12.5	27.5
KU-N23-016	90	100			100	12.5	30
KU-N23-017	90	100			100		17.5
KU-N23-018	80	90			30	5	20
KU-N23-019	90	95			40	15	20
KU-N23-020	90
KU-N23-021	80	70			55	0	27.5
KU-N23-022	80	95			50	5	30
KU-N23-023	80	85			22.5	20	20
KU-N23-024	90	75			10	5	27.5
KU-N23-025	90	90			30	10	30
KU-N23-026	80	95			30	10	37.5
KU-N23-027	80	100			25	5	25
KU-N23-028	100	75			100
KU-N23-029	90	100			65		27.5
KU-N23-030	70	90			35	2.5	20
KU-N23-031	90	90			100	5	30
KU-N23-032	90	85			40	2.5	22.5
KU-N23-033	60	70			12.5	0	30
KU-N23-034	90	100			40	5	25
KU-N23-035	90	65			17.5	0	27.5
KU-N23-036	90	95			40	0	30
KU-N23-037		75			20	5	27.5
KU-N23-038	80	85			35	5	25
KU-N23-039	90	85			45	15	20
KU-N23-040	90
KU-N23-041	90	75			65	20	30
KU-N23-042	90	75			35	5	22.5
KU-N23-043		100			40	0	27.5
KU-N23-044	90	70			35	10	25
KU-N23-045		85			10	20	20
KU-N23-046	90	90			20	0	20
KU-N23-047	90	90			100		20
KU-N23-048	90	85			40	5	20
KU-N23-049	90	95			20	20	30
KU-N23-050	80	95			40	15	25

## Sheet: Supplementary Table 10
Supplementary Table 10: Family-wise correlation of yellow rust scores between four environments in NAM lines
		Toluca 22	Zurich 22	Zurich 23
PK1	Toluca 21	0.71	0.584	0.476
	Toluca 22		0.744	0.529
	Zurich 22			0.49
		Toluca 22	Zurich 22	Zurich 23
CN4	Toluca 21	0.662	0.724	0.659
	Toluca 22		0.648	0.57
	Zurich 22			0.709
		Toluca 22	Zurich 22	Zurich 23
NP4	Toluca 21	0.818	0.741	0.568
	Toluca 22		0.694	0.616
	Zurich 22			0.64
		Toluca 22	Zurich 23
CN5	Toluca 21	0.599	0.455
	Toluca 22		0.661
		Toluca 22	Zurich 23
NP1	Toluca 21	0.745	0.618
	Toluca 22		0.762
		Toluca 22	Zurich 23
NP2	Toluca 21	0.738	0.621
	Toluca 22		0.686
		Toluca 22	Zurich 23
NBB	Toluca 21	0.648	0.588
	Toluca 22		0.789
		Toluca 22	Zurich 22
ZNK	Toluca 21	0.503	0.44
	Toluca 22		0.68
		Toluca 22
FKK	Toluca 21	0.052
		Toluca 22
CN1	Toluca 21	0.811
		Toluca 22
N10	Toluca 21	0.343
		Toluca 22
SRG	Toluca 21	0.652
		Toluca 22
SNY	Toluca 21	0.201

[truncated: 7 more sheets: Supplementary Table 11, Supplementary Table 12, Supplementary Table 13, Supplementary Table 14, Supplementary Table 15, Supplementary Table 16, Supplementary Table 17]
