# Supplementary material for: Unveiling yellow rust resistance in the near-Himalayan region: insights from a nested association mapping study
Source: Theor Appl Genet. 2025 Jun 5;138(7):135. doi: 10.1007/s00122-025-04886-z (PMC12141412; doi:10.1007/s00122-025-04886-z)
Supplement: Supplementary file 3 — Supplementary file3 (XLSX 22198 KB) [file 122_2025_4886_MOESM3_ESM.xlsx]

## Sheet: consensus_map
S1A__NOR_595471	1A	0
S1A__NOR_595482	1A	0
S1A__NOR_7303026	1A	6.58
S1A__NOR_9263136	1A	8.664
S1A__NOR_9726460	1A	9.468
S1A__NOR_9949097	1A	9.486
S1A__NOR_12529794	1A	23.103
S1A__NOR_21074620	1A	28.376
S1A__NOR_21968053	1A	29.418
S1A__NOR_21968011	1A	29.418
S1A__NOR_21074737	1A	29.418
S1A__NOR_24256975	1A	29.539
S1A__NOR_21968066	1A	29.934
S1A__NOR_22543282	1A	30.154
S1A__NOR_27127673	1A	32.482
S1A__NOR_28738717	1A	33.201
S1A__NOR_24955038	1A	34.844
S1A__NOR_28738755	1A	35.07
S1A__NOR_29447662	1A	35.345
S1A__NOR_25573635	1A	35.897
S1A__NOR_28411538	1A	36.996
S1A__NOR_28953852	1A	37.412
S1A__NOR_30112972	1A	37.761
S1A__NOR_29447698	1A	37.933
S1A__NOR_32309303	1A	39.329
S1A__NOR_32309323	1A	40.192
S1A__NOR_32309331	1A	40.192
S1A__NOR_42266170	1A	42.537
S1A__NOR_41329191	1A	42.537
S1A__NOR_41329181	1A	42.71
S1A__NOR_34205202	1A	42.786
S1A__NOR_42844303	1A	43.636
S1A__NOR_41329183	1A	43.873
S1A__NOR_42266131	1A	43.873
S1A__NOR_42388195	1A	43.873
S1A__NOR_43884194	1A	44.723
S1A__NOR_46647036	1A	45.01
S1A__NOR_46888705	1A	45.343
S1A__NOR_48077719	1A	45.343
S1A__NOR_48380044	1A	45.811
S1A__NOR_48380036	1A	45.886
S1A__NOR_48741447	1A	45.886
S1A__NOR_48741514	1A	45.886
S1A__NOR_48380012	1A	45.886
S1A__NOR_43720480	1A	46.096
S1A__NOR_51994154	1A	47.443
S1A__NOR_51144889	1A	47.515
S1A__NOR_50871666	1A	47.515
S1A__NOR_253111255	1A	47.515
S1A__NOR_253111276	1A	47.515
S1A__NOR_51596885	1A	48.064
S1A__NOR_53351028	1A	48.59
S1A__NOR_52579290	1A	48.59
S1A__NOR_54284368	1A	49.1
S1A__NOR_53351016	1A	49.116
S1A__NOR_54490637	1A	50.133
S1A__NOR_58917892	1A	50.714
S1A__NOR_54838921	1A	50.714
S1A__NOR_57797206	1A	50.714
S1A__NOR_65680174	1A	51.825
S1A__NOR_68421474	1A	52.46
S1A__NOR_77582200	1A	53.028
S1A__NOR_59494715	1A	53.718
S1A__NOR_60818653	1A	53.718
S1A__NOR_69887053	1A	53.718
S1A__NOR_65680170	1A	53.718
S1A__NOR_82364564	1A	53.718
S1A__NOR_68753836	1A	53.718
S1A__NOR_72670668	1A	53.718
S1A__NOR_101149841	1A	53.816
S1A__NOR_90867620	1A	54.012
S1A__NOR_81973201	1A	54.335
S1A__NOR_148597322	1A	54.335
S1A__NOR_153179456	1A	54.335
S1A__NOR_101149954	1A	54.335
S1A__NOR_103486689	1A	54.335
S1A__NOR_131589139	1A	54.335
S1A__NOR_102738890	1A	54.335
S1A__NOR_152385382	1A	54.335
S1A__NOR_200992599	1A	54.335
S1A__NOR_112162411	1A	54.568
S1A__NOR_200186466	1A	54.568
S1A__NOR_272693955	1A	54.568
S1A__NOR_273765968	1A	54.568
S1A__NOR_298501256	1A	54.568
S1A__NOR_305258354	1A	54.639
S1A__NOR_306778911	1A	54.639
S1A__NOR_315234736	1A	54.829
S1A__NOR_314701240	1A	54.909
S1A__NOR_315444853	1A	54.909
S1A__NOR_350556297	1A	54.909
S1A__NOR_360909353	1A	54.909
S1A__NOR_209005258	1A	54.98
S1A__NOR_237184345	1A	54.98
S1A__NOR_269242417	1A	55.543
S1A__NOR_269242439	1A	55.543
S1A__NOR_261374031	1A	55.625
S1A__NOR_266686659	1A	55.625
S1A__NOR_303110086	1A	55.625
S1A__NOR_306778932	1A	55.625
S1A__NOR_308173455	1A	55.625
S1A__NOR_273765960	1A	55.644
S1A__NOR_329353709	1A	55.703
S1A__NOR_296996151	1A	55.703
S1A__NOR_309389216	1A	55.703
S1A__NOR_309161933	1A	55.703
S1A__NOR_312371538	1A	55.703
S1A__NOR_308173445	1A	55.703
S1A__NOR_329772295	1A	56.251
S1A__NOR_323167253	1A	56.781
S1A__NOR_328845772	1A	56.781
S1A__NOR_329353648	1A	56.781
S1A__NOR_331907869	1A	56.781
S1A__NOR_328845763	1A	56.866
S1A__NOR_340177973	1A	56.866
S1A__NOR_350556183	1A	56.866
S1A__NOR_360581216	1A	56.866
S1A__NOR_351798984	1A	56.993
S1A__NOR_336714049	1A	57.171
S1A__NOR_351799012	1A	57.301
S1A__NOR_329774204	1A	57.362
S1A__NOR_330082831	1A	57.362
S1A__NOR_340408033	1A	57.362
S1A__NOR_357717473	1A	57.362
S1A__NOR_352598906	1A	57.503
S1A__NOR_352598845	1A	57.503
S1A__NOR_352598803	1A	57.66
S1A__NOR_368186954	1A	57.66
S1A__NOR_340177999	1A	57.692
S1A__NOR_368083610	1A	57.692
S1A__NOR_369550814	1A	58.181
S1A__NOR_378205811	1A	58.525
S1A__NOR_330059023	1A	58.525
S1A__NOR_333113393	1A	58.525
S1A__NOR_339333872	1A	58.525
S1A__NOR_357900138	1A	58.525
S1A__NOR_370468063	1A	58.525
S1A__NOR_367201754	1A	58.627
S1A__NOR_410901852	1A	58.64
S1A__NOR_370078057	1A	58.684
S1A__NOR_379710300	1A	58.696
S1A__NOR_369708743	1A	58.696
S1A__NOR_378205866	1A	58.696
S1A__NOR_382187939	1A	58.696
S1A__NOR_382601381	1A	58.696
S1A__NOR_376041614	1A	58.696
S1A__NOR_383778634	1A	58.696
S1A__NOR_390681916	1A	58.829
S1A__NOR_379743822	1A	59.201
S1A__NOR_383778621	1A	59.201
S1A__NOR_370468054	1A	59.221
S1A__NOR_370468084	1A	59.221
S1A__NOR_375417900	1A	59.221
S1A__NOR_392277032	1A	59.221
S1A__NOR_422157684	1A	59.271
S1A__NOR_392423221	1A	59.339
S1A__NOR_391544484	1A	59.339
S1A__NOR_392423155	1A	59.339
S1A__NOR_392450088	1A	59.339
S1A__NOR_394114566	1A	59.339
S1A__NOR_392450118	1A	59.339
S1A__NOR_392872684	1A	59.339
S1A__NOR_402162115	1A	59.567
S1A__NOR_383805048	1A	59.751
S1A__NOR_431896355	1A	59.801
S1A__NOR_429103939	1A	59.942
S1A__NOR_400934894	1A	60.287
S1A__NOR_398914091	1A	60.287
S1A__NOR_391897565	1A	60.319
S1A__NOR_407547918	1A	60.37
S1A__NOR_410696330	1A	60.37
S1A__NOR_412602045	1A	60.37
S1A__NOR_415009587	1A	60.37
S1A__NOR_404740494	1A	60.37
S1A__NOR_429625409	1A	60.37
S1A__NOR_399652345	1A	60.642
S1A__NOR_408537185	1A	60.803
S1A__NOR_398914059	1A	60.908
S1A__NOR_418414316	1A	60.908
S1A__NOR_419426706	1A	60.908
S1A__NOR_422157680	1A	60.908
S1A__NOR_422469731	1A	60.908
S1A__NOR_425106378	1A	60.908
S1A__NOR_412035304	1A	60.908
S1A__NOR_408419085	1A	60.908
S1A__NOR_413597817	1A	60.908
S1A__NOR_422133158	1A	60.908
S1A__NOR_423593322	1A	60.908
S1A__NOR_436055813	1A	60.978
S1A__NOR_439216259	1A	60.978
S1A__NOR_439696891	1A	61.051
S1A__NOR_413922068	1A	61.343
S1A__NOR_446179078	1A	61.51
S1A__NOR_435431329	1A	62.071
S1A__NOR_436055818	1A	62.071
S1A__NOR_440022222	1A	62.071
S1A__NOR_440347751	1A	62.071
S1A__NOR_440569702	1A	62.071
S1A__NOR_443729815	1A	62.071
S1A__NOR_448046438	1A	62.071
S1A__NOR_412602093	1A	62.093
S1A__NOR_435431348	1A	62.093
S1A__NOR_464853811	1A	62.296
S1A__NOR_447815029	1A	62.585
S1A__NOR_449343419	1A	63.112
S1A__NOR_452354998	1A	63.112
S1A__NOR_453859396	1A	63.112
S1A__NOR_452580871	1A	63.112
S1A__NOR_456262264	1A	63.447
S1A__NOR_456262326	1A	63.656
S1A__NOR_458762542	1A	63.985
S1A__NOR_458762532	1A	63.985
S1A__NOR_458762552	1A	63.985
S1A__NOR_458762630	1A	63.985
S1A__NOR_456275444	1A	63.985
S1A__NOR_456616463	1A	63.985
S1A__NOR_458460589	1A	64.028
S1A__NOR_458974232	1A	64.028
S1A__NOR_460441477	1A	64.533
S1A__NOR_460900200	1A	64.533
S1A__NOR_463683641	1A	64.533
S1A__NOR_460173883	1A	64.555
S1A__NOR_464853708	1A	64.965
S1A__NOR_468748588	1A	65.054
S1A__NOR_466457489	1A	65.597
S1A__NOR_465203865	1A	66.141
S1A__NOR_465203885	1A	66.141
S1A__NOR_468992138	1A	66.141
S1A__NOR_470525452	1A	66.141
S1A__NOR_481064054	1A	66.161
S1A__NOR_470313721	1A	66.618
S1A__NOR_470525517	1A	66.618
S1A__NOR_470233473	1A	66.646
S1A__NOR_470385493	1A	66.646
S1A__NOR_470948344	1A	66.646
S1A__NOR_478437803	1A	66.752
S1A__NOR_476278313	1A	67.05
S1A__NOR_472136962	1A	67.246
S1A__NOR_476907783	1A	67.246
S1A__NOR_477455370	1A	67.484
S1A__NOR_477401777	1A	67.772
S1A__NOR_481293768	1A	67.772
S1A__NOR_479923325	1A	67.772
S1A__NOR_477401744	1A	67.772
S1A__NOR_481752876	1A	67.772
S1A__NOR_483546425	1A	67.772
S1A__NOR_484994669	1A	67.772
S1A__NOR_486740109	1A	67.772
S1A__NOR_487421830	1A	67.772
S1A__NOR_487672011	1A	67.772
S1A__NOR_483749361	1A	68.07
S1A__NOR_487421844	1A	68.07
S1A__NOR_481064161	1A	68.334
S1A__NOR_481752883	1A	68.334
S1A__NOR_493723252	1A	68.748
S1A__NOR_491504500	1A	69.233
S1A__NOR_484994675	1A	69.301
S1A__NOR_498336199	1A	69.378
S1A__NOR_484737837	1A	69.411
S1A__NOR_484994673	1A	69.411
S1A__NOR_497066162	1A	70.345
S1A__NOR_492676595	1A	71.588
S1A__NOR_496433928	1A	71.739
S1A__NOR_501847212	1A	72.643
S1A__NOR_500324681	1A	75.003
S1A__NOR_501362572	1A	75.771
S1A__NOR_504595528	1A	75.771
S1A__NOR_502349709	1A	76.09
S1A__NOR_501362607	1A	76.09
S1A__NOR_502148900	1A	76.09
S1A__NOR_504595920	1A	76.605
S1A__NOR_504595893	1A	76.801
S1A__NOR_504775100	1A	76.801
S1A__NOR_505059448	1A	76.801
S1A__NOR_504595546	1A	76.801
S1A__NOR_504775098	1A	77.121
S1A__NOR_507909071	1A	77.865
S1A__NOR_507965301	1A	78.372
S1A__NOR_509175247	1A	78.921
S1A__NOR_510955190	1A	78.921
S1A__NOR_507965266	1A	78.921
S1A__NOR_507965268	1A	78.921
S1A__NOR_507965360	1A	78.921
S1A__NOR_510955204	1A	79.447
S1A__NOR_510955205	1A	79.863
S1A__NOR_515228667	1A	80.699
S1A__NOR_515009958	1A	80.904
S1A__NOR_515304545	1A	80.904
S1A__NOR_515925463	1A	81.225
S1A__NOR_515304568	1A	81.849
S1A__NOR_515228695	1A	82.417
S1A__NOR_518804016	1A	83.685
S1A__NOR_518803964	1A	84.546
S1A__NOR_519931173	1A	85.67
S1A__NOR_520761253	1A	85.674
S1A__NOR_520761256	1A	85.674
S1A__NOR_520761255	1A	85.682
S1A__NOR_521431622	1A	85.682
S1A__NOR_521393482	1A	86.727
S1A__NOR_521451222	1A	86.727
S1A__NOR_521431616	1A	86.77
S1A__NOR_524191685	1A	87.332
S1A__NOR_525897982	1A	87.332
S1A__NOR_520761228	1A	87.332
S1A__NOR_528084459	1A	88.404
S1A__NOR_528084471	1A	88.404
S1A__NOR_528890694	1A	88.404
S1A__NOR_531221797	1A	88.404
S1A__NOR_530283368	1A	88.444
S1A__NOR_531221833	1A	88.444
S1A__NOR_533503609	1A	92.737
S1A__NOR_536915458	1A	95.517
S1A__NOR_533929372	1A	98.069
S1A__NOR_537405974	1A	98.302
S1A__NOR_536915421	1A	98.829
S1A__NOR_543326027	1A	100.534
S1A__NOR_540937094	1A	101.752
S1A__NOR_542741871	1A	102.466
S1A__NOR_540937066	1A	102.599
S1A__NOR_543325975	1A	102.599
S1A__NOR_543014611	1A	102.599
S1A__NOR_544707076	1A	103.142
S1A__NOR_544707078	1A	105.78
S1A__NOR_547150286	1A	106.593
S1A__NOR_559128674	1A	116.608
S1A__NOR_566961182	1A	116.608
S1A__NOR_554063961	1A	119.858
S1A__NOR_558347076	1A	119.858
S1A__NOR_551156802	1A	119.858
S1A__NOR_556029941	1A	120.969
S1A__NOR_557109530	1A	120.969
S1A__NOR_558347118	1A	125.247
S1A__NOR_557109508	1A	130.135
S1A__NOR_564393805	1A	132.268
S1A__NOR_565049083	1A	134.187
S1A__NOR_566326999	1A	134.444
S1A__NOR_565049110	1A	135.637
S1A__NOR_567925667	1A	136.528
S1A__NOR_571775918	1A	138.498
S1A__NOR_570963980	1A	143.094
S1A__NOR_573729452	1A	144.205
S1A__NOR_573729490	1A	145.503
S1A__NOR_577128872	1A	146.775
S1A__NOR_577348583	1A	147.863
S1A__NOR_578117954	1A	147.863
S1A__NOR_580669895	1A	148.704
S1A__NOR_584676244	1A	150.098
S1A__NOR_587708114	1A	150.225
S1A__NOR_587847628	1A	150.225
S1A__NOR_584676300	1A	150.441
S1A__NOR_588247132	1A	152.105
S1A__NOR_588692747	1A	153.534
S1A__NOR_590207666	1A	154.877
S1A__NOR_591484330	1A	155.061
S1A__NOR_590334471	1A	155.061
S1A__NOR_590238314	1A	155.061
S1A__NOR_591598709	1A	155.392
S1A__NOR_582246593	1A	157.973
S1A__NOR_577939747	1A	159.101
S1A__NOR_583270661	1A	160.055
S1A__NOR_587847662	1A	161.097
S1A__NOR_590334517	1A	162.117
S1A__NOR_592170804	1A	172.215
S1B__NOR_6027609	1B	0
S1B__NOR_8933552	1B	3.938
S1B__NOR_8218029	1B	6.456
S1B__NOR_12638677	1B	7.49
S1B__NOR_13740070	1B	16.879
S1B__NOR_17004873	1B	22.035
S1B__NOR_25071789	1B	27.267
S1B__NOR_19711463	1B	28.288
S1B__NOR_29653817	1B	28.331
S1B__NOR_25071842	1B	28.331
S1B__NOR_40934139	1B	31.449
S1B__NOR_43147894	1B	31.449
S1B__NOR_42714456	1B	32.49
S1B__NOR_36807092	1B	37.088
S1B__NOR_35825770	1B	37.088
S1B__NOR_36800715	1B	37.605
S1B__NOR_36505343	1B	37.605
S1B__NOR_39637775	1B	37.605
S1B__NOR_37330208	1B	38.211
S1B__NOR_79279160	1B	38.43
S1B__NOR_82655323	1B	38.471
S1B__NOR_42413537	1B	39.286
S1B__NOR_43147853	1B	39.842
S1B__NOR_66268050	1B	40.313
S1B__NOR_73304866	1B	40.582
S1B__NOR_89632305	1B	40.582
S1B__NOR_91300588	1B	40.798
S1B__NOR_63925457	1B	40.886
S1B__NOR_78615494	1B	40.998
S1B__NOR_82424607	1B	41.656
S1B__NOR_43147839	1B	42.439
S1B__NOR_92644815	1B	43.026
S1B__NOR_49786827	1B	44.164
S1B__NOR_92644856	1B	44.551
S1B__NOR_93100412	1B	44.551
S1B__NOR_80724003	1B	44.551
S1B__NOR_63140384	1B	44.562
S1B__NOR_61083994	1B	45.219
S1B__NOR_91507421	1B	45.604
S1B__NOR_61295363	1B	45.74
S1B__NOR_73559129	1B	46.245
S1B__NOR_76128319	1B	46.245
S1B__NOR_83618292	1B	46.245
S1B__NOR_84813814	1B	46.245
S1B__NOR_103866055	1B	46.91
S1B__NOR_88304693	1B	47.298
S1B__NOR_91125113	1B	47.298
S1B__NOR_92089687	1B	47.298
S1B__NOR_97115330	1B	47.743
S1B__NOR_103712545	1B	48.763
S1B__NOR_101676779	1B	49.116
S1B__NOR_107621969	1B	49.366
S1B__NOR_111316420	1B	49.4
S1B__NOR_58638194	1B	49.542
S1B__NOR_65557680	1B	49.542
S1B__NOR_78783340	1B	49.542
S1B__NOR_107633686	1B	49.961
S1B__NOR_90619628	1B	50.069
S1B__NOR_113044049	1B	50.487
S1B__NOR_108614255	1B	50.487
S1B__NOR_109650361	1B	50.487
S1B__NOR_110637101	1B	50.487
S1B__NOR_114812344	1B	50.487
S1B__NOR_122641831	1B	50.521
S1B__NOR_124343139	1B	50.521
S1B__NOR_129968747	1B	50.521
S1B__NOR_159884102	1B	50.521
S1B__NOR_166796593	1B	50.521
S1B__NOR_167030139	1B	50.521
S1B__NOR_169751562	1B	50.521
S1B__NOR_170403050	1B	50.97
S1B__NOR_170403097	1B	50.97
S1B__NOR_111316393	1B	51.031
S1B__NOR_126002870	1B	51.037
S1B__NOR_115417746	1B	51.626
S1B__NOR_119934397	1B	51.626
S1B__NOR_124170231	1B	51.626
S1B__NOR_125711529	1B	52.1
S1B__NOR_142905456	1B	52.616
S1B__NOR_154406554	1B	52.616
S1B__NOR_265410721	1B	52.714
S1B__NOR_206459221	1B	52.741
S1B__NOR_148195148	1B	52.762
S1B__NOR_172181851	1B	52.769
S1B__NOR_173022064	1B	52.769
S1B__NOR_164385997	1B	53.121
S1B__NOR_211595870	1B	53.121
S1B__NOR_280605665	1B	53.121
S1B__NOR_173848034	1B	53.121
S1B__NOR_168519467	1B	53.121
S1B__NOR_190930451	1B	53.121
S1B__NOR_187505311	1B	53.121
S1B__NOR_200745588	1B	53.121
S1B__NOR_184206658	1B	53.121
S1B__NOR_184667577	1B	53.121
S1B__NOR_186184793	1B	53.121
S1B__NOR_190336565	1B	53.121
S1B__NOR_198970009	1B	53.121
S1B__NOR_206005748	1B	53.121
S1B__NOR_231275613	1B	53.121
S1B__NOR_237645666	1B	53.121
S1B__NOR_251118564	1B	53.121
S1B__NOR_257558760	1B	53.121
S1B__NOR_267158519	1B	53.121
S1B__NOR_283962727	1B	53.121
S1B__NOR_284188685	1B	53.121
S1B__NOR_295902197	1B	53.121
S1B__NOR_316862529	1B	53.121
S1B__NOR_327989052	1B	53.121
S1B__NOR_328208151	1B	53.121
S1B__NOR_328952474	1B	53.121
S1B__NOR_217353519	1B	53.121
S1B__NOR_313210374	1B	53.225
S1B__NOR_330298371	1B	53.377
S1B__NOR_330880336	1B	53.377
S1B__NOR_299238787	1B	53.652
S1B__NOR_314610221	1B	53.735
S1B__NOR_310265664	1B	53.813
S1B__NOR_332838459	1B	54.031
S1B__NOR_333449326	1B	54.031
S1B__NOR_335067116	1B	54.031
S1B__NOR_336006674	1B	54.031
S1B__NOR_336860169	1B	54.031
S1B__NOR_211054082	1B	54.208
S1B__NOR_190868191	1B	54.232
S1B__NOR_305673495	1B	54.232
S1B__NOR_310265653	1B	54.232
S1B__NOR_306229757	1B	54.233
S1B__NOR_306265580	1B	54.233
S1B__NOR_314824653	1B	54.233
S1B__NOR_316862429	1B	54.245
S1B__NOR_206005791	1B	54.258
S1B__NOR_318426838	1B	54.363
S1B__NOR_318593450	1B	54.795
S1B__NOR_319778749	1B	54.795
S1B__NOR_322291939	1B	54.795
S1B__NOR_326704413	1B	54.795
S1B__NOR_206011349	1B	54.826
S1B__NOR_211054137	1B	54.826
S1B__NOR_200750070	1B	54.949
S1B__NOR_231283661	1B	54.949
S1B__NOR_294131462	1B	55.517
S1B__NOR_346658987	1B	55.55
S1B__NOR_337967586	1B	55.847
S1B__NOR_346659011	1B	55.847
S1B__NOR_343156168	1B	56.087
S1B__NOR_347835169	1B	56.087
S1B__NOR_352878766	1B	56.087
S1B__NOR_355351136	1B	56.087
S1B__NOR_355351209	1B	56.087
S1B__NOR_366121322	1B	56.087
S1B__NOR_394650168	1B	56.087
S1B__NOR_347847177	1B	56.087
S1B__NOR_376058637	1B	56.087
S1B__NOR_354850096	1B	56.087
S1B__NOR_335216028	1B	56.087
S1B__NOR_353121365	1B	56.087
S1B__NOR_397521443	1B	56.362
S1B__NOR_400657288	1B	56.437
S1B__NOR_378894456	1B	56.603
S1B__NOR_400319180	1B	56.878
S1B__NOR_333179159	1B	57.066
S1B__NOR_344305310	1B	57.066
S1B__NOR_383530468	1B	57.164
S1B__NOR_395436186	1B	57.164
S1B__NOR_405273336	1B	57.394
S1B__NOR_407830936	1B	57.394
S1B__NOR_406505314	1B	57.394
S1B__NOR_407697099	1B	57.394
S1B__NOR_425571926	1B	57.452
S1B__NOR_425571932	1B	57.452
S1B__NOR_418684822	1B	57.549
S1B__NOR_421132112	1B	57.692
S1B__NOR_408815842	1B	57.721
S1B__NOR_411104610	1B	57.721
S1B__NOR_413028751	1B	57.721
S1B__NOR_418417101	1B	57.758
S1B__NOR_420159632	1B	57.758
S1B__NOR_420159633	1B	57.758
S1B__NOR_424450198	1B	57.758
S1B__NOR_429149354	1B	57.758
S1B__NOR_416971610	1B	57.758
S1B__NOR_421132056	1B	57.758
S1B__NOR_425362888	1B	57.758
S1B__NOR_407830984	1B	57.943
S1B__NOR_429912671	1B	58.098
S1B__NOR_432186718	1B	58.436
S1B__NOR_425911674	1B	58.539
S1B__NOR_436381168	1B	58.712
S1B__NOR_460431360	1B	58.712
S1B__NOR_432818839	1B	58.774
S1B__NOR_438057934	1B	58.811
S1B__NOR_432818811	1B	58.811
S1B__NOR_360952451	1B	58.811
S1B__NOR_375470865	1B	58.811
S1B__NOR_426739560	1B	59.603
S1B__NOR_429889735	1B	59.603
S1B__NOR_429912669	1B	59.603
S1B__NOR_450378375	1B	59.875
S1B__NOR_449659317	1B	59.891
S1B__NOR_459058140	1B	60.412
S1B__NOR_456293483	1B	60.412
S1B__NOR_464593386	1B	60.412
S1B__NOR_455438517	1B	60.453
S1B__NOR_458640335	1B	60.453
S1B__NOR_465346362	1B	60.824
S1B__NOR_465458767	1B	60.824
S1B__NOR_461060380	1B	60.917
S1B__NOR_469100643	1B	60.917
S1B__NOR_453287612	1B	60.917
S1B__NOR_468200558	1B	60.933
S1B__NOR_469132570	1B	61.196
S1B__NOR_470613663	1B	61.196
S1B__NOR_473244741	1B	61.196
S1B__NOR_475747413	1B	61.196
S1B__NOR_477355206	1B	61.196
S1B__NOR_478016852	1B	61.196
S1B__NOR_466051084	1B	61.356
S1B__NOR_471600027	1B	61.356
S1B__NOR_475747451	1B	61.432
S1B__NOR_478016914	1B	61.432
S1B__NOR_481572926	1B	61.432
S1B__NOR_448899924	1B	61.437
S1B__NOR_479189115	1B	61.541
S1B__NOR_479189160	1B	61.541
S1B__NOR_483571165	1B	61.877
S1B__NOR_491573657	1B	61.877
S1B__NOR_487163373	1B	61.877
S1B__NOR_487840019	1B	61.877
S1B__NOR_488051281	1B	61.877
S1B__NOR_489521624	1B	62
S1B__NOR_489521647	1B	62
S1B__NOR_487343726	1B	62.249
S1B__NOR_481524300	1B	62.452
S1B__NOR_498378420	1B	62.463
S1B__NOR_492631562	1B	62.908
S1B__NOR_495406622	1B	62.908
S1B__NOR_507038068	1B	63.013
S1B__NOR_510792064	1B	63.068
S1B__NOR_493789199	1B	63.419
S1B__NOR_500390880	1B	63.419
S1B__NOR_502535275	1B	63.419
S1B__NOR_506307525	1B	63.419
S1B__NOR_493503581	1B	63.419
S1B__NOR_510792098	1B	63.563
S1B__NOR_516163972	1B	63.563
S1B__NOR_520322699	1B	64.044
S1B__NOR_523444147	1B	64.044
S1B__NOR_495885362	1B	64.079
S1B__NOR_498059269	1B	64.079
S1B__NOR_499005581	1B	64.079
S1B__NOR_513320438	1B	64.155
S1B__NOR_523935280	1B	64.204
S1B__NOR_520859942	1B	64.286
S1B__NOR_500390891	1B	64.401
S1B__NOR_501195159	1B	64.401
S1B__NOR_506560992	1B	64.401
S1B__NOR_496492920	1B	64.401
S1B__NOR_528475799	1B	64.836
S1B__NOR_528140333	1B	64.842
S1B__NOR_515008526	1B	64.842
S1B__NOR_515043119	1B	64.842
S1B__NOR_515788052	1B	64.842
S1B__NOR_527144853	1B	64.842
S1B__NOR_528089990	1B	64.842
S1B__NOR_528690840	1B	64.987
S1B__NOR_529933265	1B	65.374
S1B__NOR_513320470	1B	65.547
S1B__NOR_530323957	1B	65.906
S1B__NOR_530978454	1B	65.906
S1B__NOR_525817035	1B	65.992
S1B__NOR_525989283	1B	66.486
S1B__NOR_535841951	1B	67.116
S1B__NOR_535977898	1B	67.116
S1B__NOR_542819158	1B	67.654
S1B__NOR_543536981	1B	68.709
S1B__NOR_543537010	1B	68.765
S1B__NOR_544903148	1B	69.246
S1B__NOR_546960926	1B	70.838
S1B__NOR_547425118	1B	70.838
S1B__NOR_547425120	1B	70.941
S1B__NOR_547979949	1B	71.014
S1B__NOR_548103294	1B	71.349
S1B__NOR_549351261	1B	71.349
S1B__NOR_549788874	1B	71.672
S1B__NOR_549871920	1B	71.672
S1B__NOR_549904209	1B	71.672
S1B__NOR_549351306	1B	72.005
S1B__NOR_549949547	1B	72.005
S1B__NOR_549949615	1B	72.005
S1B__NOR_550184434	1B	72.005
S1B__NOR_549871945	1B	72.005
S1B__NOR_549788851	1B	72.005
S1B__NOR_547979883	1B	72.259
S1B__NOR_552880196	1B	72.311
S1B__NOR_553618607	1B	72.311
S1B__NOR_551987047	1B	72.391
S1B__NOR_546771945	1B	72.654
S1B__NOR_546772228	1B	72.654
S1B__NOR_547842669	1B	73.181
S1B__NOR_552732961	1B	73.422
S1B__NOR_554875194	1B	73.422
S1B__NOR_555157173	1B	73.422
S1B__NOR_555641892	1B	73.422
S1B__NOR_555388319	1B	73.971
S1B__NOR_554875236	1B	74.201
S1B__NOR_553045913	1B	74.21
S1B__NOR_552733042	1B	74.321
S1B__NOR_559972376	1B	74.475
S1B__NOR_560207523	1B	74.475
S1B__NOR_561814511	1B	74.733
S1B__NOR_555641888	1B	75.108
S1B__NOR_554875230	1B	75.352
S1B__NOR_556254934	1B	75.352
S1B__NOR_556447257	1B	75.352
S1B__NOR_567637699	1B	76.79
S1B__NOR_558235050	1B	76.948
S1B__NOR_562494610	1B	77.382
S1B__NOR_570294684	1B	79.985
S1B__NOR_571933363	1B	79.985
S1B__NOR_572568492	1B	79.985
S1B__NOR_574268791	1B	81.097
S1B__NOR_574268680	1B	81.097
S1B__NOR_579521140	1B	81.678
S1B__NOR_576033573	1B	81.678
S1B__NOR_581105668	1B	82.222
S1B__NOR_582861809	1B	82.222
S1B__NOR_578134266	1B	82.26
S1B__NOR_583960585	1B	82.79
S1B__NOR_590428723	1B	83.807
S1B__NOR_591480030	1B	83.807
S1B__NOR_595637149	1B	83.807
S1B__NOR_589651272	1B	83.846
S1B__NOR_591378366	1B	83.846
S1B__NOR_590428750	1B	83.846
S1B__NOR_591982380	1B	84.2
S1B__NOR_591064837	1B	84.2
S1B__NOR_591248353	1B	84.2
S1B__NOR_591982430	1B	84.344
S1B__NOR_591982413	1B	84.496
S1B__NOR_595261193	1B	84.721
S1B__NOR_591982383	1B	85.383
S1B__NOR_595637146	1B	85.808
S1B__NOR_595749158	1B	85.808
S1B__NOR_589470340	1B	85.843
S1B__NOR_589651302	1B	85.843
S1B__NOR_597684249	1B	86.358
S1B__NOR_597722371	1B	86.358
S1B__NOR_597819438	1B	86.358
S1B__NOR_595637097	1B	86.358
S1B__NOR_597681749	1B	86.358
S1B__NOR_604430487	1B	86.946
S1B__NOR_622257672	1B	87.233
S1B__NOR_622203062	1B	87.233
S1B__NOR_604936562	1B	87.502
S1B__NOR_613828592	1B	88.365
S1B__NOR_605012377	1B	88.374
S1B__NOR_607048980	1B	88.703
S1B__NOR_614673901	1B	88.881
S1B__NOR_615120851	1B	89.385
S1B__NOR_608260340	1B	89.449
S1B__NOR_623703757	1B	90.995
S1B__NOR_618520707	1B	91.032
S1B__NOR_618612386	1B	91.065
S1B__NOR_620468910	1B	91.581
S1B__NOR_627848393	1B	92.626
S1B__NOR_617259375	1B	92.724
S1B__NOR_618612374	1B	92.724
S1B__NOR_619570047	1B	92.724
S1B__NOR_627848493	1B	93.16
S1B__NOR_623569557	1B	93.16
S1B__NOR_622198164	1B	93.16
S1B__NOR_623703732	1B	93.16
S1B__NOR_632769495	1B	98.937
S1B__NOR_633156902	1B	99.443
S1B__NOR_633878163	1B	99.497
S1B__NOR_636206047	1B	102.763
S1B__NOR_634990837	1B	102.763
S1B__NOR_634067063	1B	102.763
S1B__NOR_634930882	1B	103.393
S1B__NOR_636206021	1B	103.564
S1B__NOR_636101977	1B	103.85
S1B__NOR_636770749	1B	103.85
S1B__NOR_638501820	1B	103.85
S1B__NOR_638501840	1B	103.85
S1B__NOR_638858345	1B	104.914
S1B__NOR_638501765	1B	104.937
S1B__NOR_640062758	1B	105.958
S1B__NOR_643073225	1B	107.668
S1B__NOR_643144193	1B	109.19
S1B__NOR_644368620	1B	110.516
S1B__NOR_645900908	1B	111.45
S1B__NOR_644546661	1B	111.58
S1B__NOR_638786718	1B	112.178
S1B__NOR_643144091	1B	112.284
S1B__NOR_646847824	1B	112.384
S1B__NOR_647316584	1B	112.657
S1B__NOR_647316575	1B	112.684
S1B__NOR_643561170	1B	112.684
S1B__NOR_648027772	1B	114.46
S1B__NOR_657137213	1B	124.518
S1B__NOR_657793385	1B	125.357
S1B__NOR_657793422	1B	125.56
S1B__NOR_659432382	1B	125.889
S1B__NOR_660072261	1B	125.931
S1B__NOR_664761783	1B	137.461
S1B__NOR_665711494	1B	138.3
S1B__NOR_667884479	1B	140.153
S1B__NOR_669543264	1B	140.758
S1B__NOR_668743182	1B	141.468
S1B__NOR_670544448	1B	146.245
S1B__NOR_670787438	1B	146.245
S1B__NOR_673299788	1B	147.272
S1B__NOR_671353167	1B	148.869
S1B__NOR_672841557	1B	150.597
S1B__NOR_673299831	1B	150.597
S1B__NOR_677839018	1B	151.778
S1B__NOR_672149399	1B	151.778
S1B__NOR_673982337	1B	151.778
S1B__NOR_677839057	1B	152.855
S1B__NOR_676343460	1B	155.49
S1B__NOR_677030550	1B	155.49
S1B__NOR_685253540	1B	157.619
S1B__NOR_677839016	1B	157.619
S1B__NOR_677857107	1B	157.619
S1B__NOR_691754114	1B	157.72
S1B__NOR_688345088	1B	157.72
S1B__NOR_691754079	1B	158.091
S1B__NOR_677857024	1B	158.387
S1B__NOR_693047487	1B	171.408
S1D__NOR_2127318	1D	0
S1D__NOR_2668127	1D	0
S1D__NOR_4482833	1D	0
S1D__NOR_2668121	1D	1.064
S1D__NOR_5349255	1D	12.771
S1D__NOR_28593730	1D	37.636
S1D__NOR_30288009	1D	37.636
S1D__NOR_214240253	1D	38.104
S1D__NOR_39433591	1D	39.215
S1D__NOR_33249536	1D	39.25
S1D__NOR_26884718	1D	39.654
S1D__NOR_29389164	1D	40.175
S1D__NOR_39433681	1D	42.925
S1D__NOR_40226249	1D	43.469
S1D__NOR_38259680	1D	63.234
S1D__NOR_38477172	1D	63.234
S1D__NOR_38524919	1D	63.744
S1D__NOR_39103979	1D	63.744
S1D__NOR_39103915	1D	64.254
S1D__NOR_42097249	1D	64.868
S1D__NOR_41286114	1D	65.296
S1D__NOR_42097205	1D	65.839
S1D__NOR_46686249	1D	66.371
S1D__NOR_53976404	1D	66.996
S1D__NOR_55651918	1D	66.996
S1D__NOR_58411276	1D	66.996
S1D__NOR_60542428	1D	67.517
S1D__NOR_63123049	1D	67.517
S1D__NOR_49035823	1D	67.839
S1D__NOR_75278483	1D	68.174
S1D__NOR_66081428	1D	68.377
S1D__NOR_76802786	1D	68.629
S1D__NOR_79164207	1D	68.629
S1D__NOR_42097193	1D	68.878
S1D__NOR_77005503	1D	68.878
S1D__NOR_98985727	1D	69.161
S1D__NOR_76612818	1D	69.544
S1D__NOR_89178653	1D	69.544
S1D__NOR_100952522	1D	69.544
S1D__NOR_97042717	1D	69.544
S1D__NOR_93008717	1D	70.045
S1D__NOR_98964308	1D	70.045
S1D__NOR_118417778	1D	70.181
S1D__NOR_130538530	1D	70.405
S1D__NOR_118417721	1D	70.527
S1D__NOR_130682159	1D	70.527
S1D__NOR_123371168	1D	70.575
S1D__NOR_100802883	1D	70.85
S1D__NOR_168123160	1D	70.85
S1D__NOR_161062102	1D	71.076
S1D__NOR_183823779	1D	71.076
S1D__NOR_132068184	1D	71.076
S1D__NOR_132885397	1D	71.076
S1D__NOR_168516275	1D	71.076
S1D__NOR_179856106	1D	71.076
S1D__NOR_186113626	1D	71.076
S1D__NOR_183288571	1D	71.076
S1D__NOR_125808329	1D	71.076
S1D__NOR_125940607	1D	71.076
S1D__NOR_125940635	1D	71.08
S1D__NOR_215334774	1D	71.503
S1D__NOR_134631951	1D	71.606
S1D__NOR_141582295	1D	71.606
S1D__NOR_203044966	1D	71.795
S1D__NOR_209268064	1D	72.029
S1D__NOR_215665700	1D	72.029
S1D__NOR_230663872	1D	72.029
S1D__NOR_200582565	1D	72.097
S1D__NOR_216192444	1D	72.148
S1D__NOR_226852722	1D	72.163
S1D__NOR_219256334	1D	72.212
S1D__NOR_203062013	1D	72.816
S1D__NOR_224776635	1D	73.165
S1D__NOR_231086398	1D	73.165
S1D__NOR_244893538	1D	73.205
S1D__NOR_292895059	1D	73.205
S1D__NOR_233487836	1D	73.311
S1D__NOR_225186686	1D	73.311
S1D__NOR_239108851	1D	73.311
S1D__NOR_242647167	1D	73.311
S1D__NOR_240966453	1D	73.782
S1D__NOR_262510132	1D	73.782
S1D__NOR_242647197	1D	73.782
S1D__NOR_249547597	1D	73.782
S1D__NOR_238831506	1D	73.782
S1D__NOR_241715223	1D	73.782
S1D__NOR_261046322	1D	74.326
S1D__NOR_292894986	1D	74.326
S1D__NOR_262510051	1D	74.326
S1D__NOR_275056429	1D	74.326
S1D__NOR_290045462	1D	74.326
S1D__NOR_294834864	1D	74.326
S1D__NOR_261046267	1D	74.326
S1D__NOR_272133225	1D	74.326
S1D__NOR_271216210	1D	74.423
S1D__NOR_263125964	1D	74.67
S1D__NOR_261467590	1D	74.836
S1D__NOR_273370220	1D	74.836
S1D__NOR_296007805	1D	75.422
S1D__NOR_304169435	1D	76.552
S1D__NOR_349320457	1D	77.543
S1D__NOR_317520010	1D	77.583
S1D__NOR_310899438	1D	77.616
S1D__NOR_315062049	1D	77.664
S1D__NOR_341423783	1D	77.664
S1D__NOR_324743756	1D	78.126
S1D__NOR_319860325	1D	78.798
S1D__NOR_319203058	1D	79.23
S1D__NOR_373443655	1D	80.465
S1D__NOR_353621525	1D	81.457
S1D__NOR_363658071	1D	81.483
S1D__NOR_366596737	1D	82.253
S1D__NOR_366596708	1D	82.504
S1D__NOR_359176009	1D	82.521
S1D__NOR_361228677	1D	82.724
S1D__NOR_363735067	1D	83.632
S1D__NOR_398913488	1D	83.632
S1D__NOR_379691150	1D	85.333
S1D__NOR_381591310	1D	85.348
S1D__NOR_398241402	1D	85.348
S1D__NOR_387442320	1D	86.436
S1D__NOR_386191642	1D	87.18
S1D__NOR_415994959	1D	88.244
S1D__NOR_395619883	1D	88.244
S1D__NOR_398757783	1D	88.244
S1D__NOR_402440386	1D	88.244
S1D__NOR_404181044	1D	91.121
S1D__NOR_419192368	1D	91.337
S1D__NOR_410259236	1D	95.786
S1D__NOR_411704093	1D	95.786
S1D__NOR_411704025	1D	95.801
S1D__NOR_431126670	1D	97.783
S1D__NOR_441947265	1D	97.783
S1D__NOR_446299561	1D	99.959
S1D__NOR_441947318	1D	100.111
S1D__NOR_423013508	1D	101.423
S1D__NOR_440085106	1D	113.718
S1D__NOR_460948395	1D	125.242
S1D__NOR_462103538	1D	133.681
S1D__NOR_467843741	1D	134.776
S1D__NOR_469554678	1D	135.887
S1D__NOR_470454523	1D	136.247
S1D__NOR_473877604	1D	139.701
S1D__NOR_474577718	1D	140.227
S1D__NOR_474873771	1D	141.28
S1D__NOR_475300791	1D	141.28
S1D__NOR_465384597	1D	142.815
S1D__NOR_465418483	1D	142.815
S1D__NOR_465534733	1D	143.857
S1D__NOR_478057269	1D	145.983
S1D__NOR_480974792	1D	153.912
S1D__NOR_490813297	1D	154.886
S1D__NOR_489203256	1D	191.233
S2A__NOR_2777611	2A	0
S2A__NOR_3243720	2A	0
S2A__NOR_3243796	2A	0
S2A__NOR_2185717	2A	0
S2A__NOR_3285812	2A	0
S2A__NOR_15506253	2A	0
S2A__NOR_2843925	2A	0.532
S2A__NOR_3243743	2A	0.543
S2A__NOR_3254154	2A	1.206
S2A__NOR_3285808	2A	1.551
S2A__NOR_5722710	2A	1.91
S2A__NOR_3285899	2A	3.091
S2A__NOR_5300454	2A	3.265
S2A__NOR_3285844	2A	8.038
S2A__NOR_5300447	2A	8.038
S2A__NOR_5300512	2A	13.589
S2A__NOR_6290596	2A	14.115
S2A__NOR_9693452	2A	14.698
S2A__NOR_7545092	2A	14.698
S2A__NOR_2777641	2A	14.698
S2A__NOR_7648856	2A	15.713
S2A__NOR_25558582	2A	32.205
S2A__NOR_25724741	2A	32.953
S2A__NOR_25558618	2A	32.953
S2A__NOR_28504718	2A	35.83
S2A__NOR_28581409	2A	38.871
S2A__NOR_33600353	2A	39.994
S2A__NOR_32253206	2A	45.937
S2A__NOR_35245853	2A	48.089
S2A__NOR_35116677	2A	48.433
S2A__NOR_37515093	2A	50.393
S2A__NOR_41428870	2A	51.903
S2A__NOR_42746611	2A	54.636
S2A__NOR_44187798	2A	55.667
S2A__NOR_45043937	2A	57.609
S2A__NOR_46121284	2A	58.278
S2A__NOR_47090401	2A	58.342
S2A__NOR_45043951	2A	58.925
S2A__NOR_48561182	2A	59.441
S2A__NOR_46121200	2A	59.441
S2A__NOR_53931402	2A	64.868
S2A__NOR_53931353	2A	66.561
S2A__NOR_53931354	2A	66.561
S2A__NOR_55146763	2A	66.561
S2A__NOR_51293296	2A	68.361
S2A__NOR_60418668	2A	69.123
S2A__NOR_83629212	2A	72.401
S2A__NOR_92386991	2A	72.401
S2A__NOR_64417490	2A	72.461
S2A__NOR_68906550	2A	72.461
S2A__NOR_138889034	2A	73.564
S2A__NOR_153200639	2A	74.701
S2A__NOR_62476702	2A	75.149
S2A__NOR_69480960	2A	75.692
S2A__NOR_69996472	2A	76.218
S2A__NOR_83629157	2A	76.38
S2A__NOR_72711653	2A	76.739
S2A__NOR_72861706	2A	76.739
S2A__NOR_72622540	2A	76.756
S2A__NOR_72622574	2A	76.756
S2A__NOR_74592648	2A	76.953
S2A__NOR_72235147	2A	77.26
S2A__NOR_72861635	2A	77.26
S2A__NOR_74567045	2A	77.765
S2A__NOR_81663158	2A	77.941
S2A__NOR_77489105	2A	78.09
S2A__NOR_81713984	2A	78.796
S2A__NOR_92387028	2A	78.796
S2A__NOR_88421005	2A	78.962
S2A__NOR_92386992	2A	79.042
S2A__NOR_93436078	2A	79.042
S2A__NOR_90859882	2A	79.042
S2A__NOR_82973306	2A	79.312
S2A__NOR_92696593	2A	79.558
S2A__NOR_83629147	2A	79.822
S2A__NOR_92141592	2A	79.86
S2A__NOR_103072425	2A	79.86
S2A__NOR_91971722	2A	79.86
S2A__NOR_100021129	2A	79.86
S2A__NOR_101844924	2A	79.86
S2A__NOR_102773318	2A	79.86
S2A__NOR_114833010	2A	79.86
S2A__NOR_126379487	2A	79.86
S2A__NOR_152342576	2A	79.86
S2A__NOR_107354172	2A	80.043
S2A__NOR_98540175	2A	80.365
S2A__NOR_100021138	2A	80.365
S2A__NOR_117536820	2A	80.365
S2A__NOR_107464004	2A	80.605
S2A__NOR_128469038	2A	80.605
S2A__NOR_86952783	2A	80.898
S2A__NOR_126964953	2A	80.909
S2A__NOR_146233446	2A	80.909
S2A__NOR_136483771	2A	81.11
S2A__NOR_143852851	2A	81.11
S2A__NOR_146233503	2A	81.11
S2A__NOR_154416155	2A	81.11
S2A__NOR_154416170	2A	81.11
S2A__NOR_134240912	2A	81.997
S2A__NOR_165083364	2A	81.997
S2A__NOR_164298683	2A	81.997
S2A__NOR_158260938	2A	82.141
S2A__NOR_158272522	2A	82.141
S2A__NOR_196929743	2A	82.685
S2A__NOR_158076320	2A	83.059
S2A__NOR_178262030	2A	83.061
S2A__NOR_189201286	2A	83.061
S2A__NOR_197578190	2A	83.134
S2A__NOR_244970114	2A	83.134
S2A__NOR_248186603	2A	83.671
S2A__NOR_273030968	2A	83.671
S2A__NOR_277630286	2A	83.671
S2A__NOR_294482943	2A	83.671
S2A__NOR_201921252	2A	83.671
S2A__NOR_201942807	2A	83.671
S2A__NOR_272083367	2A	83.671
S2A__NOR_308507706	2A	83.671
S2A__NOR_214129913	2A	83.671
S2A__NOR_224970915	2A	83.671
S2A__NOR_248495287	2A	83.671
S2A__NOR_230669738	2A	83.721
S2A__NOR_177166443	2A	84.134
S2A__NOR_184428253	2A	84.134
S2A__NOR_184496197	2A	84.134
S2A__NOR_379773723	2A	84.239
S2A__NOR_244795498	2A	84.27
S2A__NOR_249671060	2A	84.27
S2A__NOR_265152920	2A	84.27
S2A__NOR_407405644	2A	84.282
S2A__NOR_162860375	2A	84.498
S2A__NOR_190097122	2A	84.666
S2A__NOR_386017698	2A	84.814
S2A__NOR_390872071	2A	84.814
S2A__NOR_408154972	2A	84.814
S2A__NOR_413687339	2A	84.814
S2A__NOR_274255467	2A	84.814
S2A__NOR_308382786	2A	84.814
S2A__NOR_361894307	2A	84.814
S2A__NOR_210582977	2A	84.814
S2A__NOR_234880156	2A	84.814
S2A__NOR_200764307	2A	85.192
S2A__NOR_410516037	2A	85.192
S2A__NOR_436153316	2A	85.661
S2A__NOR_249714683	2A	85.856
S2A__NOR_413350488	2A	85.856
S2A__NOR_234398447	2A	85.894
S2A__NOR_420728936	2A	85.916
S2A__NOR_386358260	2A	85.956
S2A__NOR_485009501	2A	86.344
S2A__NOR_353565504	2A	86.344
S2A__NOR_410515992	2A	86.366
S2A__NOR_307519704	2A	86.486
S2A__NOR_450843259	2A	86.511
S2A__NOR_426205734	2A	86.789
S2A__NOR_428858617	2A	86.789
S2A__NOR_497718458	2A	86.876
S2A__NOR_471141464	2A	87.061
S2A__NOR_471602701	2A	87.061
S2A__NOR_459528967	2A	87.338
S2A__NOR_466526322	2A	87.338
S2A__NOR_346534395	2A	87.46
S2A__NOR_490646746	2A	87.535
S2A__NOR_485128434	2A	87.593
S2A__NOR_398017487	2A	87.63
S2A__NOR_402702372	2A	87.63
S2A__NOR_410098667	2A	87.63
S2A__NOR_492699751	2A	87.859
S2A__NOR_414336871	2A	87.965
S2A__NOR_499956008	2A	87.965
S2A__NOR_514781957	2A	87.985
S2A__NOR_497718423	2A	88.125
S2A__NOR_510561786	2A	88.125
S2A__NOR_513280007	2A	88.125
S2A__NOR_514781945	2A	88.439
S2A__NOR_538960752	2A	88.62
S2A__NOR_515995706	2A	88.646
S2A__NOR_516163620	2A	88.646
S2A__NOR_503575189	2A	88.646
S2A__NOR_512085648	2A	88.646
S2A__NOR_412286042	2A	88.717
S2A__NOR_499070118	2A	89.022
S2A__NOR_499408790	2A	89.022
S2A__NOR_515294224	2A	89.049
S2A__NOR_519145838	2A	89.049
S2A__NOR_547699401	2A	89.26
S2A__NOR_525676963	2A	89.293
S2A__NOR_520908148	2A	89.71
S2A__NOR_547988053	2A	89.77
S2A__NOR_548814322	2A	89.77
S2A__NOR_522009450	2A	89.804
S2A__NOR_522009524	2A	89.804
S2A__NOR_527832289	2A	89.804
S2A__NOR_537531698	2A	89.804
S2A__NOR_542492146	2A	89.804
S2A__NOR_543169385	2A	89.804
S2A__NOR_548360227	2A	89.804
S2A__NOR_545347676	2A	89.804
S2A__NOR_548209719	2A	89.804
S2A__NOR_553429340	2A	89.804
S2A__NOR_556301465	2A	89.804
S2A__NOR_515294229	2A	89.804
S2A__NOR_567051176	2A	90.326
S2A__NOR_562732055	2A	90.372
S2A__NOR_565539592	2A	90.372
S2A__NOR_552685587	2A	90.372
S2A__NOR_562732047	2A	90.372
S2A__NOR_570837040	2A	90.677
S2A__NOR_568049217	2A	90.836
S2A__NOR_565118056	2A	90.893
S2A__NOR_580422316	2A	90.899
S2A__NOR_582590392	2A	90.899
S2A__NOR_562185916	2A	90.904
S2A__NOR_565118047	2A	90.904
S2A__NOR_588612663	2A	91.333
S2A__NOR_578336322	2A	91.436
S2A__NOR_581884537	2A	91.436
S2A__NOR_579533221	2A	91.945
S2A__NOR_570399405	2A	92.911
S2A__NOR_600534274	2A	92.911
S2A__NOR_507401961	2A	92.911
S2A__NOR_511346666	2A	92.911
S2A__NOR_599236004	2A	93.103
S2A__NOR_570159713	2A	93.142
S2A__NOR_608947995	2A	95.569
S2A__NOR_610446963	2A	96.427
S2A__NOR_610446999	2A	97.107
S2A__NOR_610517513	2A	97.469
S2A__NOR_610517612	2A	97.469
S2A__NOR_617039927	2A	98.08
S2A__NOR_612648895	2A	98.5
S2A__NOR_614192005	2A	98.5
S2A__NOR_614403746	2A	98.5
S2A__NOR_616105686	2A	98.5
S2A__NOR_616615958	2A	99.016
S2A__NOR_610966473	2A	99.016
S2A__NOR_616701886	2A	99.026
S2A__NOR_617039929	2A	99.026
S2A__NOR_616638606	2A	99.026
S2A__NOR_628603926	2A	99.542
S2A__NOR_624273608	2A	99.542
S2A__NOR_628603948	2A	99.693
S2A__NOR_619057897	2A	99.693
S2A__NOR_636931306	2A	100.705
S2A__NOR_637425962	2A	101.262
S2A__NOR_637811335	2A	101.777
S2A__NOR_637811278	2A	101.788
S2A__NOR_637883906	2A	101.788
S2A__NOR_637883978	2A	101.788
S2A__NOR_638038799	2A	101.788
S2A__NOR_637426016	2A	101.788
S2A__NOR_638455051	2A	101.913
S2A__NOR_642024738	2A	101.913
S2A__NOR_639575027	2A	102.239
S2A__NOR_652357429	2A	102.303
S2A__NOR_642024706	2A	102.303
S2A__NOR_649135313	2A	102.303
S2A__NOR_651192206	2A	102.303
S2A__NOR_642957830	2A	102.303
S2A__NOR_649895820	2A	103.303
S2A__NOR_649895772	2A	103.303
S2A__NOR_657109422	2A	103.303
S2A__NOR_660010004	2A	105.345
S2A__NOR_657109443	2A	106.488
S2A__NOR_657820331	2A	106.488
S2A__NOR_643195012	2A	107.875
S2A__NOR_672740616	2A	108.104
S2A__NOR_675167862	2A	109.334
S2A__NOR_674817164	2A	110.05
S2A__NOR_676138857	2A	110.096
S2A__NOR_703201241	2A	114.263
S2A__NOR_688023012	2A	115.243
S2A__NOR_707134619	2A	115.375
S2A__NOR_690359563	2A	116.776
S2A__NOR_690359585	2A	117.281
S2A__NOR_690359644	2A	117.786
S2A__NOR_691531808	2A	117.786
S2A__NOR_691531834	2A	117.786
S2A__NOR_692583583	2A	118.329
S2A__NOR_693003638	2A	118.85
S2A__NOR_694711377	2A	118.864
S2A__NOR_694697665	2A	119.4
S2A__NOR_696430769	2A	119.937
S2A__NOR_696430798	2A	120.092
S2A__NOR_696430715	2A	120.253
S2A__NOR_696894379	2A	120.636
S2A__NOR_696430778	2A	120.636
S2A__NOR_699657726	2A	120.821
S2A__NOR_711827051	2A	123.099
S2A__NOR_705395724	2A	124.859
S2A__NOR_705959404	2A	125.38
S2A__NOR_707628550	2A	127.555
S2A__NOR_714881260	2A	127.654
S2A__NOR_718057258	2A	128.741
S2A__NOR_713040244	2A	128.874
S2A__NOR_718003431	2A	130.119
S2A__NOR_716300141	2A	130.47
S2A__NOR_717686804	2A	131.534
S2A__NOR_718057254	2A	131.599
S2A__NOR_718069826	2A	131.935
S2A__NOR_724644450	2A	140.752
S2A__NOR_724644466	2A	140.895
S2A__NOR_728038991	2A	141.194
S2A__NOR_730286347	2A	143.548
S2A__NOR_728358962	2A	145.729
S2A__NOR_731757945	2A	145.925
S2A__NOR_728482455	2A	147.072
S2A__NOR_733421560	2A	149.405
S2A__NOR_733421620	2A	150.968
S2A__NOR_734017135	2A	152.354
S2A__NOR_734018858	2A	152.582
S2A__NOR_734237834	2A	152.582
S2A__NOR_740402180	2A	158.892
S2A__NOR_741561692	2A	159.467
S2A__NOR_740402195	2A	160.11
S2A__NOR_742046992	2A	160.786
S2A__NOR_742046877	2A	160.786
S2A__NOR_746709834	2A	163.168
S2A__NOR_756913167	2A	172.293
S2A__NOR_750104199	2A	173.387
S2A__NOR_756913264	2A	179.227
S2A__NOR_754424186	2A	183.313
S2A__NOR_756913147	2A	185.442
S2A__NOR_746709914	2A	185.442
S2A__NOR_756913195	2A	186.529
S2A__NOR_761584424	2A	187.571
S2A__NOR_762092824	2A	187.571
S2A__NOR_757479291	2A	187.571
S2A__NOR_758935321	2A	187.802
S2A__NOR_768500742	2A	188.133
S2A__NOR_769793835	2A	189.167
S2A__NOR_768283447	2A	189.655
S2A__NOR_771106997	2A	189.692
S2A__NOR_771107011	2A	190.214
S2A__NOR_770416026	2A	191.199
S2A__NOR_771107092	2A	191.199
S2A__NOR_772291559	2A	191.296
S2A__NOR_770416002	2A	192.798
S2A__NOR_772569213	2A	199.708
S2B__NOR_546237	2B	0
S2B__NOR_2250501	2B	4.175
S2B__NOR_3076544	2B	4.696
S2B__NOR_1198509	2B	7.536
S2B__NOR_3076546	2B	8.937
S2B__NOR_5441314	2B	9.486
S2B__NOR_2250498	2B	13.119
S2B__NOR_8101506	2B	14.28
S2B__NOR_9401325	2B	15.343
S2B__NOR_8973351	2B	15.621
S2B__NOR_9300338	2B	15.621
S2B__NOR_9873009	2B	16.43
S2B__NOR_14841961	2B	18.559
S2B__NOR_12919675	2B	18.559
S2B__NOR_16507153	2B	18.559
S2B__NOR_16853822	2B	18.559
S2B__NOR_12919663	2B	18.559
S2B__NOR_15537061	2B	19.091
S2B__NOR_17436183	2B	19.884
S2B__NOR_17532731	2B	20.494
S2B__NOR_19584196	2B	22.238
S2B__NOR_15536968	2B	23.104
S2B__NOR_17031258	2B	24.146
S2B__NOR_20124081	2B	25.21
S2B__NOR_20965661	2B	25.391
S2B__NOR_22748364	2B	25.905
S2B__NOR_21606461	2B	26.938
S2B__NOR_24737177	2B	32.403
S2B__NOR_28621335	2B	34.11
S2B__NOR_28926690	2B	35.313
S2B__NOR_22804507	2B	36.4
S2B__NOR_22434015	2B	36.44
S2B__NOR_34795490	2B	40.393
S2B__NOR_35168439	2B	42.505
S2B__NOR_35183169	2B	42.505
S2B__NOR_35183171	2B	42.505
S2B__NOR_35456184	2B	42.505
S2B__NOR_32046999	2B	46.544
S2B__NOR_36596143	2B	46.728
S2B__NOR_42391508	2B	51.172
S2B__NOR_45769919	2B	52.708
S2B__NOR_45774257	2B	53.729
S2B__NOR_46195032	2B	53.729
S2B__NOR_47337463	2B	53.729
S2B__NOR_47127977	2B	54.84
S2B__NOR_49564280	2B	55.276
S2B__NOR_50261066	2B	55.893
S2B__NOR_53664419	2B	57.55
S2B__NOR_53664433	2B	58.106
S2B__NOR_53664439	2B	58.106
S2B__NOR_50212910	2B	58.99
S2B__NOR_53767411	2B	59.255
S2B__NOR_59697892	2B	64.086
S2B__NOR_60840657	2B	64.086
S2B__NOR_62245427	2B	64.086
S2B__NOR_60309591	2B	64.167
S2B__NOR_64753145	2B	65.872
S2B__NOR_68370131	2B	66.427
S2B__NOR_68460873	2B	66.427
S2B__NOR_69014029	2B	67.515
S2B__NOR_70213223	2B	68.556
S2B__NOR_70713880	2B	69.077
S2B__NOR_74139268	2B	69.62
S2B__NOR_73142686	2B	70.29
S2B__NOR_76011366	2B	70.544
S2B__NOR_81255334	2B	70.684
S2B__NOR_77894585	2B	71.878
S2B__NOR_82009968	2B	72.871
S2B__NOR_82009879	2B	72.871
S2B__NOR_80695863	2B	72.871
S2B__NOR_82009942	2B	72.871
S2B__NOR_85908021	2B	74.27
S2B__NOR_76123869	2B	74.27
S2B__NOR_79508557	2B	74.455
S2B__NOR_76933465	2B	74.625
S2B__NOR_97330332	2B	75.574
S2B__NOR_101467412	2B	77.17
S2B__NOR_99784435	2B	77.17
S2B__NOR_102180979	2B	77.522
S2B__NOR_86627904	2B	77.712
S2B__NOR_102268393	2B	77.862
S2B__NOR_103831478	2B	78.197
S2B__NOR_102268428	2B	78.262
S2B__NOR_107841766	2B	78.873
S2B__NOR_108229391	2B	79.841
S2B__NOR_108229446	2B	79.841
S2B__NOR_102268311	2B	79.841
S2B__NOR_108309805	2B	80.346
S2B__NOR_109058314	2B	80.373
S2B__NOR_109071649	2B	80.373
S2B__NOR_110946067	2B	81.42
S2B__NOR_111438261	2B	81.42
S2B__NOR_111468523	2B	82.462
S2B__NOR_115463949	2B	82.484
S2B__NOR_116214025	2B	82.983
S2B__NOR_110946079	2B	82.983
S2B__NOR_116583876	2B	82.983
S2B__NOR_120420141	2B	82.983
S2B__NOR_120420189	2B	82.983
S2B__NOR_117393756	2B	82.983
S2B__NOR_117810784	2B	83.399
S2B__NOR_117810702	2B	84.014
S2B__NOR_122804139	2B	84.014
S2B__NOR_125345750	2B	84.024
S2B__NOR_125345789	2B	84.362
S2B__NOR_125764604	2B	84.362
S2B__NOR_119017043	2B	84.524
S2B__NOR_137068900	2B	85.056
S2B__NOR_129466661	2B	85.056
S2B__NOR_129736075	2B	85.056
S2B__NOR_130549152	2B	85.056
S2B__NOR_131135891	2B	85.056
S2B__NOR_127358169	2B	85.056
S2B__NOR_131743567	2B	85.056
S2B__NOR_128253680	2B	85.056
S2B__NOR_129466614	2B	85.056
S2B__NOR_134360040	2B	85.594
S2B__NOR_137068961	2B	85.594
S2B__NOR_121959977	2B	85.691
S2B__NOR_132999020	2B	85.727
S2B__NOR_134883865	2B	86.074
S2B__NOR_134883866	2B	86.074
S2B__NOR_137649537	2B	86.632
S2B__NOR_137652037	2B	86.632
S2B__NOR_145525823	2B	86.632
S2B__NOR_140031962	2B	86.897
S2B__NOR_158348083	2B	87.866
S2B__NOR_147670446	2B	87.867
S2B__NOR_150008442	2B	87.867
S2B__NOR_143887638	2B	87.867
S2B__NOR_151652182	2B	88.457
S2B__NOR_152552747	2B	88.759
S2B__NOR_155264460	2B	88.759
S2B__NOR_151369979	2B	88.909
S2B__NOR_154729792	2B	88.909
S2B__NOR_139842953	2B	88.909
S2B__NOR_151991705	2B	88.909
S2B__NOR_156728422	2B	89.441
S2B__NOR_159689359	2B	89.95
S2B__NOR_159767186	2B	89.95
S2B__NOR_157907106	2B	89.95
S2B__NOR_158649031	2B	89.95
S2B__NOR_159767294	2B	89.95
S2B__NOR_160448359	2B	89.95
S2B__NOR_163239420	2B	90.307
S2B__NOR_163661059	2B	90.307
S2B__NOR_174084416	2B	90.834
S2B__NOR_174781198	2B	91.366
S2B__NOR_175569447	2B	91.514
S2B__NOR_165607967	2B	91.563
S2B__NOR_175678502	2B	91.844
S2B__NOR_175873464	2B	92.04
S2B__NOR_176012299	2B	92.04
S2B__NOR_176602531	2B	92.04
S2B__NOR_178386377	2B	92.36
S2B__NOR_183672344	2B	92.517
S2B__NOR_170265144	2B	92.594
S2B__NOR_183229719	2B	93.014
S2B__NOR_183672301	2B	93.341
S2B__NOR_183903699	2B	93.341
S2B__NOR_183008632	2B	93.341
S2B__NOR_184177410	2B	93.341
S2B__NOR_186344690	2B	93.341
S2B__NOR_184177424	2B	93.547
S2B__NOR_184177431	2B	93.547
S2B__NOR_184415961	2B	93.856
S2B__NOR_184669423	2B	93.856
S2B__NOR_192104544	2B	94.079
S2B__NOR_193489962	2B	94.079
S2B__NOR_185165303	2B	94.079
S2B__NOR_193060949	2B	94.079
S2B__NOR_187176634	2B	94.115
S2B__NOR_195095900	2B	94.693
S2B__NOR_196865291	2B	94.693
S2B__NOR_204602918	2B	94.693
S2B__NOR_197416205	2B	94.693
S2B__NOR_203366479	2B	94.693
S2B__NOR_194936803	2B	94.693
S2B__NOR_195130777	2B	94.693
S2B__NOR_197416162	2B	94.693
S2B__NOR_194936860	2B	94.699
S2B__NOR_197783143	2B	95.109
S2B__NOR_215206703	2B	95.195
S2B__NOR_196573557	2B	95.237
S2B__NOR_210402853	2B	95.249
S2B__NOR_220485021	2B	95.768
S2B__NOR_198249402	2B	95.78
S2B__NOR_198249443	2B	95.78
S2B__NOR_221802220	2B	96.306
S2B__NOR_231871489	2B	96.821
S2B__NOR_237124189	2B	97.332
S2B__NOR_238741159	2B	97.332
S2B__NOR_242653629	2B	97.37
S2B__NOR_251284340	2B	97.442
S2B__NOR_246757922	2B	97.937
S2B__NOR_249596915	2B	98.347
S2B__NOR_390215956	2B	98.579
S2B__NOR_251191734	2B	98.676
S2B__NOR_251196040	2B	99.001
S2B__NOR_236787411	2B	99.001
S2B__NOR_251284295	2B	99.068
S2B__NOR_252581828	2B	99.068
S2B__NOR_252923860	2B	99.516
S2B__NOR_387861610	2B	99.516
S2B__NOR_252581744	2B	99.545
S2B__NOR_388911672	2B	100.032
S2B__NOR_254946419	2B	100.043
S2B__NOR_256952318	2B	100.043
S2B__NOR_266582215	2B	100.043
S2B__NOR_283195465	2B	100.043
S2B__NOR_295638091	2B	100.043
S2B__NOR_363292530	2B	100.043
S2B__NOR_294283841	2B	100.088
S2B__NOR_312290652	2B	100.088
S2B__NOR_301542622	2B	100.211
S2B__NOR_338248818	2B	100.514
S2B__NOR_350034105	2B	100.514
S2B__NOR_303091631	2B	100.547
S2B__NOR_389744779	2B	100.874
S2B__NOR_367324314	2B	100.874
S2B__NOR_406756862	2B	101.063
S2B__NOR_366451192	2B	101.064
S2B__NOR_367324391	2B	101.064
S2B__NOR_381034077	2B	101.064
S2B__NOR_205539580	2B	101.163
S2B__NOR_433632454	2B	101.354
S2B__NOR_408156675	2B	102.083
S2B__NOR_422774097	2B	102.083
S2B__NOR_425154260	2B	102.083
S2B__NOR_425736801	2B	102.599
S2B__NOR_427016999	2B	102.599
S2B__NOR_428728999	2B	102.599
S2B__NOR_428729033	2B	102.599
S2B__NOR_435805676	2B	102.599
S2B__NOR_441748683	2B	102.599
S2B__NOR_442992837	2B	102.599
S2B__NOR_430603243	2B	102.599
S2B__NOR_431628695	2B	102.599
S2B__NOR_440293821	2B	102.599
S2B__NOR_411141048	2B	103.148
S2B__NOR_450559359	2B	103.175
S2B__NOR_435260260	2B	103.612
S2B__NOR_456675436	2B	103.723
S2B__NOR_437766187	2B	104.789
S2B__NOR_447590584	2B	104.789
S2B__NOR_456263382	2B	104.789
S2B__NOR_458863113	2B	104.789
S2B__NOR_460352761	2B	104.789
S2B__NOR_459727972	2B	104.789
S2B__NOR_457296601	2B	104.789
S2B__NOR_466194686	2B	104.789
S2B__NOR_462924985	2B	104.789
S2B__NOR_469653312	2B	104.848
S2B__NOR_468593231	2B	105.374
S2B__NOR_472182013	2B	105.374
S2B__NOR_490303090	2B	105.912
S2B__NOR_491206010	2B	105.912
S2B__NOR_494560226	2B	105.912
S2B__NOR_489260645	2B	105.912
S2B__NOR_494152173	2B	105.912
S2B__NOR_498443947	2B	105.912
S2B__NOR_472396502	2B	105.912
S2B__NOR_473925754	2B	105.912
S2B__NOR_496259543	2B	105.912
S2B__NOR_559720138	2B	105.949
S2B__NOR_499082714	2B	105.949
S2B__NOR_501517541	2B	105.949
S2B__NOR_501523814	2B	105.949
S2B__NOR_504170793	2B	105.949
S2B__NOR_504363704	2B	105.949
S2B__NOR_505085406	2B	105.949
S2B__NOR_507680390	2B	105.949
S2B__NOR_501517621	2B	105.949
S2B__NOR_501182361	2B	105.949
S2B__NOR_501517559	2B	105.949
S2B__NOR_501523807	2B	105.949
S2B__NOR_503967096	2B	105.949
S2B__NOR_506885945	2B	105.949
S2B__NOR_514579652	2B	106.887
S2B__NOR_513288703	2B	107.023
S2B__NOR_534286836	2B	107.38
S2B__NOR_527192341	2B	108.078
S2B__NOR_527522517	2B	109.892
S2B__NOR_529551613	2B	109.892
S2B__NOR_534459108	2B	109.892
S2B__NOR_534459178	2B	109.892
S2B__NOR_535653133	2B	109.892
S2B__NOR_535729236	2B	109.892
S2B__NOR_535874377	2B	109.892
S2B__NOR_535894131	2B	109.892
S2B__NOR_540968304	2B	109.892
S2B__NOR_543877094	2B	109.892
S2B__NOR_557054862	2B	110.769
S2B__NOR_558028412	2B	111.279
S2B__NOR_569530276	2B	112.736
S2B__NOR_563106892	2B	112.823
S2B__NOR_564095001	2B	112.823
S2B__NOR_564269166	2B	112.823
S2B__NOR_567638145	2B	112.823
S2B__NOR_565532399	2B	113.328
S2B__NOR_573251283	2B	113.865
S2B__NOR_572635445	2B	113.865
S2B__NOR_545379343	2B	114.189
S2B__NOR_550947538	2B	114.189
S2B__NOR_575882653	2B	114.403
S2B__NOR_579236267	2B	114.403
S2B__NOR_579447249	2B	114.512
S2B__NOR_589347501	2B	114.512
S2B__NOR_578596647	2B	114.512
S2B__NOR_558028411	2B	114.699
S2B__NOR_580807721	2B	114.935
S2B__NOR_582415982	2B	115.298
S2B__NOR_589347473	2B	115.554
S2B__NOR_604329501	2B	115.554
S2B__NOR_587051506	2B	115.836
S2B__NOR_582593215	2B	115.836
S2B__NOR_584269989	2B	115.836
S2B__NOR_584298827	2B	115.836
S2B__NOR_601879816	2B	115.873
S2B__NOR_588858603	2B	115.983
S2B__NOR_606770697	2B	115.988
S2B__NOR_603727111	2B	116.441
S2B__NOR_603727158	2B	116.441
S2B__NOR_604933999	2B	116.441
S2B__NOR_600728748	2B	116.521
S2B__NOR_604933997	2B	117.047
S2B__NOR_606384354	2B	117.047
S2B__NOR_608183216	2B	117.047
S2B__NOR_614007309	2B	117.047
S2B__NOR_587732272	2B	117.047
S2B__NOR_604656028	2B	117.047
S2B__NOR_606048618	2B	117.047
S2B__NOR_600728660	2B	117.047
S2B__NOR_605956795	2B	117.591
S2B__NOR_614350918	2B	117.591
S2B__NOR_631636405	2B	117.607
S2B__NOR_615206563	2B	118.055
S2B__NOR_615206479	2B	118.09
S2B__NOR_623491209	2B	118.09
S2B__NOR_624561945	2B	118.09
S2B__NOR_632098952	2B	118.09
S2B__NOR_609203563	2B	118.587
S2B__NOR_614049321	2B	118.619
S2B__NOR_639697005	2B	118.639
S2B__NOR_615206553	2B	119.222
S2B__NOR_639697084	2B	119.222
S2B__NOR_623468974	2B	119.651
S2B__NOR_638629837	2B	119.651
S2B__NOR_644710411	2B	119.651
S2B__NOR_635676987	2B	119.651
S2B__NOR_615206575	2B	119.651
S2B__NOR_622332742	2B	119.651
S2B__NOR_624817560	2B	119.651
S2B__NOR_648372952	2B	119.651
S2B__NOR_634617256	2B	119.741
S2B__NOR_642493214	2B	119.759
S2B__NOR_644710385	2B	120.253
S2B__NOR_652427986	2B	120.253
S2B__NOR_652723216	2B	120.286
S2B__NOR_648893478	2B	120.682
S2B__NOR_651491096	2B	120.682
S2B__NOR_659347561	2B	120.841
S2B__NOR_648853233	2B	120.841
S2B__NOR_652976905	2B	120.841
S2B__NOR_655323259	2B	120.841
S2B__NOR_656548911	2B	120.841
S2B__NOR_666663685	2B	120.841
S2B__NOR_646665476	2B	120.901
S2B__NOR_660329170	2B	121.338
S2B__NOR_652213416	2B	121.338
S2B__NOR_661137635	2B	121.87
S2B__NOR_661484992	2B	121.87
S2B__NOR_662758029	2B	121.87
S2B__NOR_651651889	2B	122.375
S2B__NOR_666758217	2B	122.375
S2B__NOR_663695693	2B	122.375
S2B__NOR_664982515	2B	122.375
S2B__NOR_667159830	2B	122.375
S2B__NOR_670345990	2B	122.375
S2B__NOR_663780595	2B	122.375
S2B__NOR_663780626	2B	122.375
S2B__NOR_666263144	2B	122.375
S2B__NOR_666795553	2B	122.375
S2B__NOR_666795570	2B	122.375
S2B__NOR_669630049	2B	122.375
S2B__NOR_674687765	2B	122.934
S2B__NOR_675985074	2B	122.99
S2B__NOR_668772363	2B	123.06
S2B__NOR_668575250	2B	123.565
S2B__NOR_670112463	2B	123.565
S2B__NOR_676828131	2B	123.565
S2B__NOR_662758073	2B	123.601
S2B__NOR_676828149	2B	124.005
S2B__NOR_677053839	2B	124.643
S2B__NOR_684436310	2B	124.643
S2B__NOR_694478965	2B	125.117
S2B__NOR_677931915	2B	125.159
S2B__NOR_681759157	2B	125.159
S2B__NOR_129769679	2B	125.274
S2B__NOR_682584010	2B	125.669
S2B__NOR_679157463	2B	125.685
S2B__NOR_702798835	2B	125.685
S2B__NOR_706476580	2B	125.685
S2B__NOR_726042921	2B	125.685
S2B__NOR_683050159	2B	125.694
S2B__NOR_683050247	2B	125.694
S2B__NOR_683800272	2B	125.694
S2B__NOR_683800276	2B	125.694
S2B__NOR_684017228	2B	125.694
S2B__NOR_685346476	2B	126.256
S2B__NOR_685688976	2B	126.256
S2B__NOR_694479087	2B	127.092
S2B__NOR_159767263	2B	127.657
S2B__NOR_689442670	2B	128.721
S2B__NOR_699029088	2B	130.475
S2B__NOR_704474207	2B	130.961
S2B__NOR_697479669	2B	132.227
S2B__NOR_704474191	2B	132.905
S2B__NOR_705373501	2B	132.905
S2B__NOR_709919971	2B	132.905
S2B__NOR_708789850	2B	133.221
S2B__NOR_703289633	2B	134.554
S2B__NOR_716769919	2B	134.554
S2B__NOR_706615629	2B	134.554
S2B__NOR_708846607	2B	135.618
S2B__NOR_709637335	2B	135.618
S2B__NOR_743582034	2B	135.623
S2B__NOR_706615651	2B	135.831
S2B__NOR_707715546	2B	136.521
S2B__NOR_707715578	2B	136.521
S2B__NOR_744227796	2B	136.699
S2B__NOR_728971637	2B	137.504
S2B__NOR_722221524	2B	137.784
S2B__NOR_716769914	2B	137.794
S2B__NOR_719680348	2B	138.067
S2B__NOR_726023303	2B	138.132
S2B__NOR_717808325	2B	138.309
S2B__NOR_730329675	2B	138.367
S2B__NOR_716783046	2B	138.617
S2B__NOR_722221564	2B	138.617
S2B__NOR_722733043	2B	138.617
S2B__NOR_719929933	2B	138.686
S2B__NOR_719929977	2B	138.686
S2B__NOR_719869579	2B	138.836
S2B__NOR_722080569	2B	138.836
S2B__NOR_721907028	2B	138.836
S2B__NOR_730927875	2B	138.923
S2B__NOR_720772544	2B	139.201
S2B__NOR_729476305	2B	139.728
S2B__NOR_728008792	2B	139.728
S2B__NOR_732839831	2B	139.728
S2B__NOR_732989970	2B	140.372
S2B__NOR_730890296	2B	140.432
S2B__NOR_732839910	2B	140.432
S2B__NOR_733316128	2B	140.432
S2B__NOR_734506323	2B	140.432
S2B__NOR_733316140	2B	140.953
S2B__NOR_733711883	2B	141.052
S2B__NOR_740347128	2B	141.052
S2B__NOR_742351946	2B	141.052
S2B__NOR_734506296	2B	141.567
S2B__NOR_742351879	2B	141.567
S2B__NOR_732839838	2B	141.813
S2B__NOR_738214095	2B	141.876
S2B__NOR_739434948	2B	141.876
S2B__NOR_739689423	2B	141.876
S2B__NOR_739170693	2B	142.058
S2B__NOR_743237634	2B	143.109
S2B__NOR_743237589	2B	143.181
S2B__NOR_744887613	2B	143.181
S2B__NOR_742899317	2B	143.181
S2B__NOR_740350684	2B	143.562
S2B__NOR_740424028	2B	143.562
S2B__NOR_741181373	2B	144.124
S2B__NOR_743582039	2B	145.124
S2B__NOR_744887599	2B	145.261
S2B__NOR_742712178	2B	145.261
S2B__NOR_744227810	2B	145.261
S2B__NOR_744887582	2B	145.333
S2B__NOR_747965248	2B	146.188
S2B__NOR_747491972	2B	146.397
S2B__NOR_747492067	2B	146.408
S2B__NOR_755526490	2B	146.459
S2B__NOR_748680596	2B	146.929
S2B__NOR_750805684	2B	147.461
S2B__NOR_752728370	2B	147.461
S2B__NOR_752728339	2B	147.628
S2B__NOR_752636528	2B	147.628
S2B__NOR_753225743	2B	147.628
S2B__NOR_753225662	2B	147.999
S2B__NOR_755046018	2B	148.363
S2B__NOR_759104568	2B	149.724
S2B__NOR_759955115	2B	149.724
S2B__NOR_763843545	2B	150.204
S2B__NOR_763792758	2B	151.387
S2B__NOR_774061907	2B	153.49
S2B__NOR_766982020	2B	153.739
S2B__NOR_767870299	2B	153.739
S2B__NOR_768510487	2B	156.076
S2B__NOR_771458827	2B	159.249
S2B__NOR_772955408	2B	160.635
S2B__NOR_774588390	2B	162.283
S2B__NOR_774061936	2B	162.988
S2B__NOR_775405319	2B	163.672
S2B__NOR_775564641	2B	164.182
S2B__NOR_775850220	2B	164.247
S2B__NOR_775808247	2B	164.329
S2B__NOR_775850200	2B	164.873
S2B__NOR_775850204	2B	164.873
S2B__NOR_774061896	2B	166.441
S2B__NOR_777520941	2B	167.122
S2B__NOR_777430055	2B	168.162
S2B__NOR_777606403	2B	168.688
S2B__NOR_778433986	2B	169.752
S2B__NOR_780473975	2B	172.102
S2B__NOR_782579662	2B	174.529
S2B__NOR_783692447	2B	175.516
S2B__NOR_783842882	2B	177.326
S2B__NOR_787089967	2B	177.867
S2B__NOR_786725705	2B	181.103
S2B__NOR_793163693	2B	181.103
S2B__NOR_793643047	2B	181.103
S2B__NOR_793643076	2B	181.103
S2B__NOR_798014691	2B	181.103
S2B__NOR_791486096	2B	190.128
S2B__NOR_788947752	2B	198.838
S2D__NOR_9242361	2D	0
S2D__NOR_11059789	2D	3.053
S2D__NOR_11105195	2D	3.053
S2D__NOR_11229806	2D	3.053
S2D__NOR_1664097	2D	7.653
S2D__NOR_28343554	2D	8.611
S2D__NOR_16244034	2D	17.329
S2D__NOR_14354747	2D	17.329
S2D__NOR_12200453	2D	19.281
S2D__NOR_19994846	2D	20.566
S2D__NOR_21253654	2D	21.677
S2D__NOR_18520080	2D	21.994
S2D__NOR_19272011	2D	21.994
S2D__NOR_22878690	2D	22.192
S2D__NOR_26183491	2D	28.184
S2D__NOR_35514780	2D	39.338
S2D__NOR_26183442	2D	41.626
S2D__NOR_40117713	2D	43.123
S2D__NOR_39907081	2D	44.243
S2D__NOR_48078446	2D	47.213
S2D__NOR_69466360	2D	53.79
S2D__NOR_61839014	2D	54.337
S2D__NOR_34135793	2D	55.185
S2D__NOR_72555591	2D	58.234
S2D__NOR_67122866	2D	58.921
S2D__NOR_69466362	2D	58.921
S2D__NOR_82550845	2D	64.362
S2D__NOR_85460898	2D	65.514
S2D__NOR_89468198	2D	65.862
S2D__NOR_85199896	2D	66.301
S2D__NOR_95227319	2D	66.397
S2D__NOR_109816956	2D	68.037
S2D__NOR_92417457	2D	69.577
S2D__NOR_99929001	2D	70.126
S2D__NOR_131286532	2D	70.851
S2D__NOR_105410503	2D	71.202
S2D__NOR_117614832	2D	71.232
S2D__NOR_119785756	2D	72.437
S2D__NOR_109816900	2D	72.513
S2D__NOR_110838371	2D	72.513
S2D__NOR_448463816	2D	72.779
S2D__NOR_133570777	2D	73.475
S2D__NOR_112530156	2D	73.554
S2D__NOR_116930811	2D	74.688
S2D__NOR_122454839	2D	74.688
S2D__NOR_115078130	2D	74.688
S2D__NOR_119592098	2D	75.215
S2D__NOR_132283070	2D	75.708
S2D__NOR_143834694	2D	76.246
S2D__NOR_175348962	2D	76.756
S2D__NOR_152477273	2D	76.756
S2D__NOR_157811805	2D	77.271
S2D__NOR_184963995	2D	77.271
S2D__NOR_170476251	2D	77.271
S2D__NOR_230431430	2D	77.271
S2D__NOR_188019555	2D	77.781
S2D__NOR_177368767	2D	77.803
S2D__NOR_184538583	2D	78.292
S2D__NOR_209460158	2D	78.56
S2D__NOR_239143577	2D	78.796
S2D__NOR_322488693	2D	78.796
S2D__NOR_201124298	2D	78.807
S2D__NOR_220657806	2D	79.135
S2D__NOR_206905066	2D	79.312
S2D__NOR_201124178	2D	79.312
S2D__NOR_216779075	2D	79.312
S2D__NOR_223731075	2D	79.312
S2D__NOR_225970991	2D	79.312
S2D__NOR_347145583	2D	79.312
S2D__NOR_225355721	2D	79.312
S2D__NOR_212524552	2D	79.312
S2D__NOR_227181337	2D	79.672
S2D__NOR_237177303	2D	79.672
S2D__NOR_312486728	2D	79.672
S2D__NOR_219595876	2D	79.672
S2D__NOR_226295013	2D	79.672
S2D__NOR_294385832	2D	79.672
S2D__NOR_329174697	2D	79.672
S2D__NOR_237691487	2D	79.672
S2D__NOR_224556813	2D	79.822
S2D__NOR_384940240	2D	79.989
S2D__NOR_329519107	2D	80.091
S2D__NOR_319987736	2D	80.091
S2D__NOR_338886659	2D	80.091
S2D__NOR_236804060	2D	80.188
S2D__NOR_237397111	2D	80.188
S2D__NOR_309004398	2D	80.188
S2D__NOR_399063460	2D	80.557
S2D__NOR_361972108	2D	80.607
S2D__NOR_252157865	2D	80.607
S2D__NOR_312532544	2D	80.607
S2D__NOR_313328861	2D	80.607
S2D__NOR_329928432	2D	80.607
S2D__NOR_343449421	2D	80.607
S2D__NOR_364736023	2D	80.607
S2D__NOR_382546517	2D	80.703
S2D__NOR_384916608	2D	81.164
S2D__NOR_375113002	2D	81.269
S2D__NOR_451644905	2D	81.801
S2D__NOR_403864274	2D	82.165
S2D__NOR_391397745	2D	82.321
S2D__NOR_399947317	2D	82.627
S2D__NOR_422353347	2D	84.041
S2D__NOR_432069507	2D	84.041
S2D__NOR_418797763	2D	84.135
S2D__NOR_422562433	2D	84.756
S2D__NOR_443077999	2D	85.955
S2D__NOR_427613849	2D	86.353
S2D__NOR_430302264	2D	86.38
S2D__NOR_432069508	2D	86.38
S2D__NOR_440753116	2D	86.885
S2D__NOR_447825075	2D	87.447
S2D__NOR_432069549	2D	88.004
S2D__NOR_457446406	2D	88.448
S2D__NOR_442874348	2D	89.103
S2D__NOR_453679654	2D	89.641
S2D__NOR_450707221	2D	89.91
S2D__NOR_466509034	2D	91.611
S2D__NOR_473551632	2D	91.611
S2D__NOR_483822629	2D	93.297
S2D__NOR_476349781	2D	94.018
S2D__NOR_487414087	2D	94.144
S2D__NOR_474321642	2D	95.545
S2D__NOR_493548675	2D	95.546
S2D__NOR_499540187	2D	95.546
S2D__NOR_515932502	2D	96.073
S2D__NOR_487775782	2D	96.166
S2D__NOR_504359296	2D	96.166
S2D__NOR_494370060	2D	96.368
S2D__NOR_492612780	2D	96.921
S2D__NOR_492753438	2D	96.971
S2D__NOR_507455728	2D	97.872
S2D__NOR_514617853	2D	98.078
S2D__NOR_500839151	2D	98.441
S2D__NOR_511020688	2D	98.834
S2D__NOR_506164918	2D	99.062
S2D__NOR_511020698	2D	99.594
S2D__NOR_517833937	2D	101.493
S2D__NOR_524753550	2D	101.493
S2D__NOR_532515650	2D	102.37
S2D__NOR_529306858	2D	104.831
S2D__NOR_539323266	2D	104.831
S2D__NOR_549264082	2D	104.948
S2D__NOR_552241824	2D	105.071
S2D__NOR_530513436	2D	105.171
S2D__NOR_548228448	2D	107.603
S2D__NOR_548061069	2D	110.812
S2D__NOR_545307612	2D	112.078
S2D__NOR_548061034	2D	113.189
S2D__NOR_562212059	2D	113.703
S2D__NOR_555328936	2D	114.242
S2D__NOR_579668327	2D	116.031
S2D__NOR_567545530	2D	119.146
S2D__NOR_565880862	2D	119.433
S2D__NOR_591623742	2D	119.433
S2D__NOR_575842879	2D	121.738
S2D__NOR_574737585	2D	122.126
S2D__NOR_596096961	2D	127.873
S2D__NOR_581763444	2D	130.121
S2D__NOR_586781440	2D	133.771
S2D__NOR_599136007	2D	144.048
S2D__NOR_600122821	2D	147.164
S2D__NOR_605311777	2D	149.849
S2D__NOR_605008101	2D	149.849
S2D__NOR_606698022	2D	150.398
S2D__NOR_606698017	2D	150.841
S2D__NOR_606997995	2D	150.954
S2D__NOR_609732861	2D	152.018
S2D__NOR_609846782	2D	152.492
S2D__NOR_610940797	2D	152.492
S2D__NOR_610940789	2D	153.616
S2D__NOR_610942018	2D	153.616
S2D__NOR_610942057	2D	153.936
S2D__NOR_612356806	2D	154.126
S2D__NOR_612356867	2D	154.904
S2D__NOR_612356928	2D	155.146
S2D__NOR_617690670	2D	158.79
S2D__NOR_617690770	2D	159.194
S2D__NOR_619433980	2D	159.914
S2D__NOR_622552164	2D	174.974
S2D__NOR_628218625	2D	177.559
S2D__NOR_638220411	2D	192.214
S2D__NOR_639418969	2D	214.911
S2D__NOR_647110554	2D	215.468
S3A__NOR_1212482	3A	0
S3A__NOR_6375316	3A	6.205
S3A__NOR_6445775	3A	6.766
S3A__NOR_6489319	3A	6.767
S3A__NOR_7984034	3A	7.929
S3A__NOR_10135040	3A	14.421
[truncated: 4,467 more rows]

## Sheet: N01_genotype
ID	S1A__NOR_595471	S1A__NOR_595482	S1A__NOR_7303026	S1A__NOR_9263136	S1A__NOR_9726460	S1A__NOR_9949097	S1A__NOR_12529794	S1A__NOR_21074620	S1A__NOR_21968053	S1A__NOR_21968011	S1A__NOR_21074737	S1A__NOR_24256975	S1A__NOR_21968066	S1A__NOR_22543282	S1A__NOR_27127673	S1A__NOR_28738717	S1A__NOR_24955038	S1A__NOR_28738755	S1A__NOR_29447662	S1A__NOR_25573635	S1A__NOR_28411538	S1A__NOR_28953852	S1A__NOR_30112972	S1A__NOR_29447698	S1A__NOR_32309303	S1A__NOR_32309323	S1A__NOR_32309331	S1A__NOR_42266170	S1A__NOR_41329191	S1A__NOR_41329181	S1A__NOR_34205202	S1A__NOR_42844303	S1A__NOR_41329183	S1A__NOR_42266131	S1A__NOR_42388195	S1A__NOR_43884194	S1A__NOR_46647036	S1A__NOR_46888705	S1A__NOR_48077719	S1A__NOR_48380044	S1A__NOR_48380036	S1A__NOR_48741447	S1A__NOR_48741514	S1A__NOR_48380012	S1A__NOR_43720480	S1A__NOR_51994154	S1A__NOR_51144889	S1A__NOR_50871666	S1A__NOR_253111255
N61	1	1	1	1	1	1	1	1	1	1	1	1	1	1	1	1	1	1	1	1	1	1	1	1	1	1	1	1	1	1	1	1	1	1	1	1	1	1	1	1	1	1	1	1	1	1	1	1	1
N01_parent	2	1	1	1	1	1	2	1	2	1	1	1	1	2	-	1	1	1	2	1	2	2	1	-	1	1	2	2	2	1	1	2	1	1	2	2	1	1	-	2	1	-	-	1	1	1	2	2	1
KU_N01_1	1	1	1	1	1	1	2	1	2	1	1	1	1	2	-	1	1	1	2	1	2	2	1	2	1	1	2	2	2	1	1	2	1	1	2	2	1	1	-	2	1	-	-	1	1	1	2	2	1
KU_N01_2	1	1	1	1	1	1	1	1	1	1	1	1	1	1	1	1	1	1	2	1	1	2	1	2	1	1	2	2	2	1	1	2	1	1	2	2	1	1	-	2	1	1	1	1	1	1	2	2	1
KU_N01_3	2	1	1	1	1	1	2	1	2	1	1	1	1	2	-	1	1	1	2	1	2	2	1	2	1	1	2	2	2	1	1	2	1	1	2	2	1	1	-	2	1	-	-	1	1	1	2	2	1
KU_N01_4	2	1	1	1	1	1	2	1	2	1	1	1	1	2	-	1	1	1	2	1	2	2	1	2	1	1	2	2	2	1	1	2	1	1	2	2	1	1	-	2	1	-	-	1	1	1	2	2	1
KU_N01_5	1	1	1	1	1	1	1	1	1	1	1	1	1	1	1	1	1	1	1	1	1	1	1	1	1	1	1	1	1	1	1	1	1	1	1	1	1	1	1	1	1	1	1	1	1	1	1	1	1
KU_N01_6	2	1	1	1	1	1	2	1	2	1	1	1	1	2	-	1	1	1	2	1	2	2	1	2	1	1	2	2	2	1	1	2	1	1	2	2	1	1	-	2	1	-	-	1	1	1	2	2	1
KU_N01_7	2	1	1	1	1	1	2	1	2	1	1	1	1	2	2	1	1	1	2	1	2	2	1	2	1	1	2	2	2	1	1	2	1	1	2	2	1	1	-	2	1	-	-	1	1	1	2	2	1
KU_N01_8	1	1	1	1	1	1	1	1	1	1	1	1	1	1	1	1	1	1	1	1	1	1	1	1	1	1	1	1	1	1	1	1	1	1	1	1	1	1	1	1	1	1	0.5	1	1	1	1	1	1
KU_N01_9	2	1	1	1	1	1	1	1	1	1	1	1	1	1	1	1	1	1	1	1	1	1	1	1	1	1	1	1	1	1	1	1	1	1	1	1	1	1	1	1	1	1	1	1	1	1	1	1	1
KU_N01_10	1	1	1	1	1	1	2	1	2	1	1	1	1	2	-	1	1	1	2	1	2	2	1	2	1	1	2	2	2	1	1	2	1	1	2	2	1	1	-	2	1	-	-	1	1	1	2	2	1
KU_N01_11	2	1	1	1	1	1	2	1	2	1	1	1	1	2	1	1	1	1	1	1	-	1	1	1	1	1	2	2	2	1	1	2	1	1	2	2	1	1	-	2	1	-	-	1	1	1	2	2	1
KU_N01_12	1	1	1	1	1	1	1	1	2	1	1	1	1	2	1	1	1	1	2	1	2	2	1	2	1	1	2	1	1	1	1	2	1	1	2	2	1	1	-	2	1	1	2	1	1	1	2	2	1
KU_N01_13	2	1	1	1	1	1	2	1	1	1	1	1	1	1	1	1	1	1	1	1	1	1	1	1	1	1	1	1	1	1	1	1	1	1	1	-	1	1	1	1	1	-	-	1	1	1	1	1	1
KU_N01_14	2	1	1	1	1	1	-	1	1	1	1	1	1	1	1	1	1	1	1	1	1	1	1	1	1	1	1	1	1	1	1	1	1	1	1	1	1	1	1	1	1	1	1	1	1	1	1	1	1
KU_N01_15	2	1	1	1	1	1	2	1	2	1	1	1	1	2	-	1	1	1	2	1	2	2	1	2	1	1	2	1	1	1	1	1	1	1	1	1	1	1	1	1	1	1	1	1	1	1	1	1	1
KU_N01_16	1	1	1	1	1	1	2	1	2	1	1	1	1	2	-	1	1	1	2	1	2	2	1	2	1	1	2	2	2	1	1	2	1	1	2	2	1	1	-	2	1	-	-	1	1	1	2	2	1
KU_N01_17	1	1	1	1	1	1	1	1	1	1	1	1	1	1	-	1	1	1	1	1	1	1	1	1	1	1	1	1	1	1	1	1	1	1	1	1	1	1	1	1	1	1	1	1	1	1	1	1	1
KU_N01_18	2	1	1	1	1	1	2	1	2	1	1	1	1	2	-	1	1	1	2	1	2	2	1	2	1	1	2	2	2	1	1	2	1	1	2	2	1	1	-	2	1	1	2	1	1	1	2	2	1
KU_N01_19	2	1	1	1	1	1	2	1	2	1	1	1	1	2	-	1	1	1	2	1	2	2	1	2	1	1	2	2	2	1	1	2	1	1	2	2	1	1	-	2	1	1	1	1	1	1	2	2	1
KU_N01_20	1	1	1	1	1	1	1	1	1	1	1	1	1	1	1	1	1	1	1	1	1	1	1	1	1	1	1	1	1	1	1	1	1	1	2	1	1	1	1	1	1	1	1	1	1	1	1	1	1
KU_N01_21	1	1	1	1	1	1	1	1	1	1	1	1	1	1	1	1	1	1	1	1	1	1	1	1	1	1	1	1	1	1	1	1	1	1	1	1	1	1	1	1	1	1	1	1	1	1	1	1	1
KU_N01_22	2	1	1	1	1	1	2	1	2	1	1	1	1	2	-	1	1	1	2	1	-	2	1	2	1	1	2	2	-	1	1	2	1	1	2	2	1	1	-	-	1	-	-	1	1	1	2	2	1
KU_N01_23	2	1	1	1	1	1	1	1	1	1	1	1	1	1	1	1	1	1	1	1	1	1	1	1	1	1	1	1	1	1	1	1	1	1	2	1	1	1	1	1	1	1	1	1	1	1	1	1	1
KU_N01_24	1	1	1	1	1	1	2	1	2	1	1	1	1	2	-	1	1	1	2	1	-	2	1	2	1	1	0.5	1	1	1	1	1	1	1	1	1	1	1	1	1	1	1	1	1	1	1	1	1	1
KU_N01_25	2	1	1	1	1	1	2	1	2	1	1	1	1	2	-	1	1	1	2	1	2	2	1	2	1	1	2	1	1	1	1	1	1	1	1	1	1	1	1	1	1	1	1	1	1	1	1	1	1
KU_N01_26	1	1	1	1	1	1	1	1	2	1	1	1	1	2	-	1	1	1	-	1	2	2	1	-	1	1	2	2	2	1	1	2	1	1	2	2	1	1	-	2	1	1	1	1	1	1	2	2	1
KU_N01_27	1	1	1	1	1	1	1	1	1	1	1	1	1	1	1	1	1	1	2	1	1	2	1	2	1	1	2	2	2	1	1	2	1	1	2	2	1	1	-	2	1	-	-	1	1	1	2	2	1
KU_N01_28	1	1	1	1	1	1	1	1	1	1	1	1	1	1	1	1	1	1	1	1	1	1	1	1	1	1	1	1	1	1	1	1	1	1	1	1	1	1	1	1	1	1	1	1	1	1	1	1	1
KU_N01_29	2	1	1	1	1	1	2	1	1	1	1	1	1	1	-	1	1	1	2	1	2	2	1	2	1	1	2	2	2	1	1	1	1	1	2	1	1	1	1	1	1	1	1	1	1	1	1	1	1
KU_N01_30	1	1	1	1	1	1	1	1	1	1	1	1	1	1	1	1	1	1	1	1	1	1	1	1	1	1	1	1	1	1	1	1	1	1	1	1	1	1	1	1	1	1	1	1	1	1	1	1	1
KU_N01_31	1	1	1	1	1	1	-	1	2	1	1	1	1	2	-	1	1	1	2	1	2	2	1	2	1	1	2	1	1	1	1	1	1	1	1	1	1	1	1	1	1	1	1	1	1	1	1	1	1
KU_N01_32	1	1	1	1	1	1	1	1	1	1	1	1	1	1	1	1	1	1	1	1	1	1	1	1	1	1	1	1	1	1	1	1	1	1	1	1	1	1	1	1	1	1	1	1	1	1	1	1	1
KU_N01_33	2	1	1	1	1	1	1	1	1	1	1	1	1	1	1	1	1	1	1	1	1	1	1	1	1	1	1	1	1	1	1	1	1	1	1	1	1	1	1	1	1	1	1	1	1	1	1	1	1
KU_N01_34	2	1	1	1	1	1	1	1	2	1	1	1	1	2	-	1	1	1	2	1	2	2	1	2	1	1	2	2	0.5	1	1	2	1	1	2	2	1	1	-	2	1	-	-	1	1	1	2	2	1
KU_N01_35	1	1	1	1	1	1	1	1	2	1	1	1	1	2	-	1	1	1	2	1	2	2	1	2	1	1	2	2	2	1	1	2	1	1	2	2	1	1	-	2	1	1	1	1	1	1	2	2	1
KU_N01_36	1	1	1	1	1	1	1	1	1	1	1	1	1	1	-	1	1	1	2	1	2	2	1	2	1	1	2	2	0.5	1	1	2	1	1	2	2	1	1	-	2	1	1	2	1	1	1	2	2	1
KU_N01_37	2	1	1	1	1	1	2	1	2	1	1	1	1	2	-	1	1	1	2	1	2	2	1	2	1	1	2	2	-	1	1	2	1	1	2	2	1	1	-	2	1	1	1	1	1	1	2	2	1
KU_N01_38	1	1	1	1	1	1	2	1	2	1	1	1	1	2	-	1	1	1	2	1	2	2	1	2	1	1	2	2	2	1	1	2	1	1	2	2	1	1	-	2	1	-	-	1	1	1	2	2	1
KU_N01_39	2	1	1	1	1	1	2	1	2	1	1	1	1	2	1	1	1	1	2	1	2	2	1	2	1	1	2	2	1	1	1	2	1	1	2	2	1	1	-	2	1	-	-	1	1	1	2	2	1
KU_N01_40	1	1	1	1	1	1	1	1	2	1	1	1	1	2	-	1	1	1	2	1	2	2	1	2	1	1	2	2	2	1	1	2	1	1	2	2	1	1	-	2	1	1	2	1	1	1	2	2	1
KU_N01_41	1	1	1	1	1	1	2	1	2	1	1	1	1	2	-	1	1	1	1	1	1	1	1	1	1	1	1	1	1	1	1	1	1	1	1	1	1	1	1	1	1	1	1	1	1	1	1	1	1
KU_N01_42	2	1	1	1	1	1	2	1	2	1	1	1	1	2	-	1	1	1	2	1	2	2	1	2	1	1	2	2	-	1	1	2	1	1	2	2	1	1	-	2	1	-	-	1	1	1	2	2	1
KU_N01_43	1	1	1	1	1	1	2	1	2	1	1	1	1	2	-	1	1	1	2	1	2	2	1	2	1	1	2	2	2	1	1	2	1	1	2	-	1	1	-	2	1	-	-	1	1	1	2	2	1
KU_N01_44	2	1	1	1	1	1	2	1	2	1	1	1	1	2	-	1	1	1	2	1	2	2	1	2	1	1	2	2	2	1	1	2	1	1	2	2	1	1	-	2	1	-	-	1	1	1	2	2	1
KU_N01_45	1	1	1	1	1	1	2	1	2	1	1	1	1	2	-	1	1	1	2	1	2	2	1	2	1	1	2	2	2	1	1	2	1	1	2	2	1	1	-	2	1	1	1	1	1	1	2	2	1
KU_N01_46	2	1	1	1	1	1	1	1	1	1	1	1	1	1	1	1	1	1	1	1	1	1	1	1	1	1	1	1	1	1	1	1	1	1	1	1	1	1	1	1	1	1	1	1	1	1	1	1	1
KU_N01_47	2	1	1	1	1	1	-	1	1	1	1	1	1	1	1	1	1	1	1	1	1	1	1	1	1	1	1	2	1	1	1	2	1	1	2	2	1	1	1	2	1	-	-	1	1	1	2	2	1
KU_N01_48	2	1	1	1	1	1	2	1	2	1	1	1	1	2	-	1	1	1	2	1	-	2	1	2	1	1	2	2	2	1	1	2	1	1	2	2	1	1	-	2	1	-	-	1	1	1	2	2	1
KU_N01_49	2	1	1	1	1	1	1	1	1	1	1	1	1	1	1	1	1	1	1	1	1	1	1	1	1	1	1	2	2	1	1	2	1	1	2	2	1	1	-	2	1	-	-	1	1	1	2	2	1
KU_N01_50	1	1	1	1	1	1	2	1	1	1	1	1	1	1	1	1	1	1	1	1	1	1	1	1	1	1	1	1	1	1	1	1	1	1	1	1	1	1	1	1	1	1	1	1	1	1	1	1	1
KU_N01_51	1	1	1	1	1	1	1	1	1	1	1	1	1	1	-	1	1	1	2	1	2	2	1	2	1	1	2	2	2	1	1	2	1	1	2	2	1	1	-	2	1	-	-	1	1	1	2	2	1
KU_N01_52	1	1	1	1	1	1	1	1	1	1	1	1	1	1	1	1	1	1	1	1	1	1	1	1	1	1	1	1	1	1	1	1	1	1	1	1	1	1	1	1	1	1	1	1	1	1	1	1	1
KU_N01_53	1	1	1	1	1	1	1	1	1	1	1	1	1	1	1	1	1	1	1	1	1	1	1	1	1	1	1	1	1	1	1	1	1	1	1	1	1	1	1	1	1	1	1	1	1	1	1	1	1
KU_N01_54	1	1	1	1	1	1	1	1	1	1	1	1	1	1	1	1	1	1	1	1	1	1	1	1	1	1	1	1	1	1	1	1	1	1	2	1	1	1	1	1	1	1	1	1	1	1	1	1	1
KU_N01_55	2	1	1	1	1	1	2	1	2	1	1	1	1	2	-	1	1	1	2	1	2	2	1	2	1	1	2	2	1	1	1	2	1	1	2	2	1	1	-	2	1	1	1	1	1	1	2	2	1
KU_N01_56	1	1	1	1	1	1	1	1	1	1	1	1	1	1	-	1	1	1	2	1	2	2	1	2	1	1	2	1	-	1	1	1	1	1	1	1	1	1	1	1	1	1	1	1	1	1	1	-	1
KU_N01_57	2	1	1	1	1	1	2	1	2	1	1	1	1	2	-	1	1	1	2	1	2	2	1	2	1	1	2	2	2	1	1	2	1	1	2	2	1	1	-	2	1	1	1	1	1	1	2	2	1
KU_N01_58	1	1	1	1	1	1	1	1	1	1	1	1	1	1	1	1	1	1	1	1	1	1	1	1	1	1	1	1	1	1	1	1	1	1	1	1	1	1	1	1	1	1	1	1	1	1	1	1	1
KU_N01_59	1	1	1	1	1	1	1	1	1	1	1	1	1	1	1	1	1	1	1	1	1	1	1	1	1	1	1	1	1	1	1	1	1	1	2	1	1	1	1	1	1	1	1	1	1	1	1	1	1
KU_N01_60	2	1	1	1	1	1	1	1	2	1	1	1	1	1	1	1	1	1	1	1	1	2	1	1	1	1	2	2	1	1	1	2	1	1	2	2	1	1	-	2	1	-	-	1	1	1	2	2	1
KU_N01_61	2	1	1	1	1	1	2	1	2	1	1	1	1	2	-	1	1	1	2	1	-	2	1	2	1	1	2	1	1	1	1	1	1	1	1	1	1	1	1	1	1	1	1	1	1	1	2	2	1
KU_N01_62	2	1	1	1	1	1	2	1	2	1	1	1	1	1	1	1	1	1	1	1	1	1	1	1	1	1	1	1	1	1	1	1	1	1	1	1	1	1	1	1	1	-	-	1	1	1	1	1	1
KU_N01_63	1	1	1	1	1	1	2	1	2	1	1	1	1	2	-	1	1	1	2	1	2	2	1	2	1	1	2	2	1	1	1	2	1	1	2	2	1	1	-	2	1	-	-	1	1	1	2	2	1
KU_N01_64	2	1	1	1	1	1	1	1	1	1	1	1	1	1	1	1	1	1	1	1	1	1	1	1	1	1	1	1	1	1	1	1	1	1	1	1	1	1	-	2	1	-	-	1	1	1	2	2	1
KU_N01_65	1	1	1	1	1	1	2	1	2	1	1	1	1	2	-	1	1	1	2	1	2	2	1	2	1	1	2	2	2	1	1	2	1	1	2	2	1	1	-	2	1	-	-	1	1	1	2	2	1
KU_N01_66	2	1	1	1	1	1	1	1	2	1	1	1	1	2	-	1	1	1	2	1	-	2	1	2	1	1	2	2	2	1	1	2	1	1	2	2	1	1	-	2	1	-	-	1	1	1	2	2	1
KU_N01_67	2	1	1	1	1	1	2	1	2	1	1	1	1	2	-	1	1	1	2	1	2	2	1	2	1	1	2	2	2	1	1	2	1	1	2	2	1	1	-	2	1	-	-	1	1	1	2	2	1
KU_N01_68	1	1	1	1	1	1	1	1	2	1	1	1	1	1	1	1	1	1	1	1	1	1	1	1	1	1	1	1	1	1	1	1	1	1	1	1	1	1	1	1	1	1	1	1	1	1	1	1	1
KU_N01_69	1	1	1	1	1	1	2	1	2	1	1	1	1	2	-	1	1	1	2	1	2	2	1	2	1	1	2	2	2	1	1	2	1	1	2	2	1	1	-	2	1	-	-	1	1	1	2	2	1
KU_N01_70	1	1	1	1	1	1	2	1	2	1	1	1	1	2	-	1	1	1	2	1	2	2	1	2	1	1	2	2	2	1	1	2	1	1	2	2	1	1	-	-	1	1	1	1	1	1	2	2	1
KU_N01_71	1	1	1	1	1	1	1	1	1	1	1	1	1	1	1	1	1	1	1	1	1	1	1	1	1	1	1	1	1	1	1	1	1	1	1	1	1	1	1	1	1	1	1	1	1	1	1	1	1
KU_N01_72	1	1	1	1	1	1	1	1	0.5	1	1	1	1	1	1	1	1	1	1	1	1	1	1	1	1	1	1	1	1	1	1	1	1	1	1	1	1	1	1	1	1	1	1	1	1	1	1	1	1
KU_N01_73	1	1	1	1	1	1	2	1	2	1	1	1	1	2	-	1	1	1	2	1	2	2	1	2	1	1	2	2	2	1	1	2	1	1	2	2	1	1	-	2	1	-	-	1	1	1	2	2	1
KU_N01_74	2	1	1	1	1	1	2	1	2	1	1	1	1	2	-	1	1	1	2	1	-	2	1	2	1	1	2	2	2	1	1	2	1	1	2	2	1	1	-	2	1	1	2	1	1	1	2	2	1
KU_N01_75	2	1	1	1	1	1	2	1	2	1	1	1	1	2	-	1	1	1	2	1	2	2	1	2	1	1	2	2	2	1	1	2	1	1	2	2	1	1	-	2	1	1	1	1	1	1	2	2	1
KU_N01_76	2	1	1	1	1	1	2	1	1	1	1	1	1	1	1	1	1	1	1	1	1	1	1	1	1	1	1	1	1	1	1	1	1	1	1	1	1	1	1	1	1	1	1	1	1	1	1	1	1
KU_N01_77	2	1	1	1	1	1	1	1	1	1	1	1	1	1	1	1	1	1	1	1	1	1	1	1	1	1	1	1	1	1	1	1	1	1	1	1	1	1	1	1	1	1	1	1	1	1	1	1	1
KU_N01_78	1	1	1	1	1	1	1	1	1	1	1	1	1	1	1	1	1	1	1	1	1	1	1	1	1	1	1	1	1	1	1	1	1	1	1	1	1	1	1	-	1	1	1	1	1	1	1	1	1
KU_N01_79	2	1	1	1	1	1	2	1	2	1	1	1	1	2	-	1	1	1	2	1	2	2	1	2	1	1	2	2	2	1	1	2	1	1	2	2	1	1	-	2	1	1	2	1	1	1	2	2	1
KU_N01_80	2	1	1	1	1	1	-	1	2	1	1	1	1	2	1	1	1	1	2	1	2	2	1	2	1	1	2	2	2	1	1	2	1	1	2	2	1	1	-	2	1	-	-	1	1	1	2	2	1
KU_N01_81	2	1	1	1	1	1	2	1	2	1	1	1	1	2	-	1	1	1	2	1	2	2	1	2	1	1	2	2	2	1	1	2	1	1	2	2	1	1	-	2	1	-	-	1	1	1	2	2	1
KU_N01_82	2	1	1	1	1	1	2	1	2	1	1	1	1	2	-	1	1	1	2	1	2	2	1	2	1	1	2	2	2	1	1	2	1	1	2	2	1	1	-	2	1	-	-	1	1	1	2	2	1
KU_N01_83	1	1	1	1	1	1	2	1	2	1	1	1	1	2	-	1	1	1	2	1	2	2	1	2	1	1	2	2	2	1	1	2	1	1	2	2	1	1	-	2	1	-	-	1	1	1	2	2	1
KU_N01_84	1	1	1	1	1	1	-	1	1	1	1	1	1	1	1	1	1	1	1	1	1	1	1	1	1	1	2	2	2	1	1	2	1	1	2	2	1	1	-	2	1	1	1	1	1	1	2	2	1
KU_N01_85	2	1	1	1	1	1	1	1	1	1	1	1	1	1	1	1	1	1	1	1	1	1	1	1	1	1	1	1	1	1	1	-	1	1	2	1	1	1	1	1	1	1	1	1	1	1	1	1	1
KU_N01_86	1	1	1	1	1	1	2	1	2	1	1	1	1	2	-	1	1	1	2	1	2	2	1	2	1	1	2	2	1	1	1	2	1	1	2	2	1	1	-	2	1	1	1	1	1	1	2	2	1
KU_N01_87	2	1	1	1	1	1	1	1	2	1	1	1	1	2	-	1	1	1	2	1	2	2	1	2	1	1	2	2	2	1	1	2	1	1	2	2	1	1	-	2	1	-	-	1	1	1	2	2	1
KU_N01_88	2	1	1	1	1	1	2	1	2	1	1	1	1	2	-	1	1	1	2	1	2	2	1	2	1	1	2	2	1	1	1	2	1	1	2	2	1	1	-	2	1	-	-	1	1	1	2	2	1
KU_N01_89	2	1	1	1	1	1	2	1	2	1	1	1	1	2	-	1	1	1	2	1	2	2	1	2	1	1	2	2	2	1	1	2	1	1	2	2	1	1	-	2	1	-	-	1	1	1	2	2	1
KU_N01_90	2	1	1	1	1	1	2	1	2	1	1	1	1	2	1	1	1	1	1	1	1	1	1	1	1	1	1	1	1	1	1	1	1	1	1	1	1	1	1	1	1	1	1	1	1	1	1	1	1
KU_N01_91	2	1	1	1	1	1	1	1	1	1	1	1	1	1	1	1	1	1	1	1	1	1	1	1	1	1	1	1	1	1	1	1	1	1	1	1	1	1	1	1	1	1	1	1	1	1	1	1	1
KU_N01_92	2	1	1	1	1	1	2	1	1	1	1	1	1	1	1	1	1	1	1	1	1	1	1	1	1	1	1	1	1	1	1	1	1	1	1	1	1	1	-	1	1	1	1	1	1	1	1	1	1
KU_N01_93	1	1	1	1	1	1	1	1	1	1	1	1	1	1	1	1	1	1	2	1	1	2	1	2	1	1	2	2	2	1	1	2	1	1	2	2	1	1	-	2	1	-	-	1	1	1	2	2	1
KU_N01_94	2	1	1	1	1	1	2	1	2	1	1	1	1	2	-	1	1	1	2	1	2	2	1	2	1	1	2	2	2	1	1	2	1	1	2	2	1	1	-	2	1	-	-	1	1	1	2	2	1
KU_N01_95	2	1	1	1	1	1	1	1	1	1	1	1	1	1	-	1	1	1	2	1	-	2	1	2	1	1	2	2	1	1	1	2	1	1	2	2	1	1	-	2	1	-	-	1	1	1	2	2	1
KU_N01_96	2	1	1	1	1	1	2	1	2	1	1	1	1	2	-	1	1	1	2	1	2	2	1	2	1	1	2	1	1	1	1	-	1	1	1	1	1	1	1	1	1	1	1	1	1	1	1	1	1
KU_N01_97	1	1	1	1	1	1	1	1	2	1	1	1	1	-	-	1	1	1	2	1	2	2	1	2	1	1	2	2	2	1	1	2	1	1	2	2	1	1	-	2	1	-	-	1	1	1	2	-	1
KU_N01_98	1	1	1	1	1	1	2	1	2	1	1	1	1	2	-	1	1	1	2	1	2	2	1	2	1	1	2	2	2	1	1	2	1	1	2	2	1	1	1	1	1	1	1	1	1	1	1	1	1
KU_N01_99	1	1	1	1	1	1	1	1	2	1	1	1	1	2	-	1	1	1	2	1	2	2	1	2	1	1	2	1	1	1	1	-	1	1	2	1	1	1	-	-	1	-	-	1	1	1	2	-	1
KU_N01_100	1	1	1	1	1	1	1	1	2	1	1	1	1	2	-	1	1	1	2	1	-	2	1	2	1	1	2	1	1	1	1	1	1	1	1	1	1	1	1	1	1	1	1	1	1	1	1	1	1
[truncated: 5,000 more columns]

## Sheet: N02_genotype
ID	S1A__NOR_595471	S1A__NOR_595482	S1A__NOR_7303026	S1A__NOR_9263136	S1A__NOR_9726460	S1A__NOR_9949097	S1A__NOR_12529794	S1A__NOR_21074620	S1A__NOR_21968053	S1A__NOR_21968011	S1A__NOR_21074737	S1A__NOR_24256975	S1A__NOR_21968066	S1A__NOR_22543282	S1A__NOR_27127673	S1A__NOR_28738717	S1A__NOR_24955038	S1A__NOR_28738755	S1A__NOR_29447662	S1A__NOR_25573635	S1A__NOR_28411538	S1A__NOR_28953852	S1A__NOR_30112972	S1A__NOR_29447698	S1A__NOR_32309303	S1A__NOR_32309323	S1A__NOR_32309331	S1A__NOR_42266170	S1A__NOR_41329191	S1A__NOR_41329181	S1A__NOR_34205202	S1A__NOR_42844303	S1A__NOR_41329183	S1A__NOR_42266131	S1A__NOR_42388195	S1A__NOR_43884194	S1A__NOR_46647036	S1A__NOR_46888705	S1A__NOR_48077719	S1A__NOR_48380044	S1A__NOR_48380036	S1A__NOR_48741447	S1A__NOR_48741514	S1A__NOR_48380012	S1A__NOR_43720480	S1A__NOR_51994154	S1A__NOR_51144889	S1A__NOR_50871666	S1A__NOR_253111255
N61	1	1	1	1	1	1	1	1	1	1	1	1	1	1	1	1	1	1	1	1	1	1	1	1	1	1	1	1	1	1	1	1	1	1	1	1	1	1	1	1	1	1	1	1	1	1	1	1	1
N02_parent	1	1	2	2	2	2	1	2	2	2	1	1	1	2	1	1	2	1	2	2	2	2	1	2	1	2	2	1	1	1	1	1	2	2	-	1	2	2	2	2	2	2	2	2	1	1	2	2	2
KU_N02_1	1	1	2	2	2	-	1	2	2	2	1	1	1	-	1	1	2	1	2	2	2	2	1	2	1	2	2	1	1	1	1	1	2	2	-	1	2	2	2	2	2	2	2	2	1	1	2	2	1
KU_N02_2	1	1	1	1	1	1	1	1	1	1	1	1	1	1	1	1	2	1	2	2	2	2	1	2	1	2	2	1	1	1	1	1	2	2	-	1	2	2	2	2	2	1	2	2	1	1	2	2	2
KU_N02_3	1	1	1	1	1	1	1	1	1	1	1	1	1	1	1	1	1	1	1	1	1	1	1	1	1	1	1	1	1	1	1	1	1	1	2	1	1	1	1	1	1	1	1	1	1	1	1	1	-
KU_N02_4	1	1	1	1	1	1	1	2	2	2	1	1	1	2	1	1	2	1	2	2	2	2	1	2	1	2	2	1	1	1	1	1	2	2	2	1	1	1	1	1	1	1	1	1	1	1	1	1	2
KU_N02_5	1	1	2	2	2	1	1	1	1	1	1	1	1	0.5	1	1	2	1	0.5	2	2	1	1	0.5	1	2	2	1	1	1	1	1	1	1	1	1	1	2	2	1	1	1	1	1	1	1	2	2	1
KU_N02_6	1	1	2	2	2	2	1	2	2	2	1	1	1	2	1	1	2	1	2	2	-	2	1	2	1	2	2	1	1	1	1	1	2	2	-	1	-	2	2	2	2	2	2	2	1	1	2	2	1
KU_N02_7	1	1	2	2	2	2	1	1	1	1	1	1	1	1	1	1	1	1	1	1	1	1	1	1	1	1	1	1	1	1	1	1	-	1	1	1	1	1	1	1	1	1	1	1	1	1	1	1	1
KU_N02_8	1	1	2	2	2	-	1	-	1	1	1	1	1	0.5	1	1	2	1	2	2	2	2	1	2	1	2	2	1	1	1	1	1	2	2	-	1	2	2	2	2	2	2	2	2	1	1	2	2	2
KU_N02_9	1	1	1	1	1	1	1	1	1	1	1	1	1	1	1	1	1	1	1	1	1	1	1	1	1	1	1	1	1	1	1	1	1	1	1	1	1	1	1	1	1	1	1	1	1	1	1	1	1
KU_N02_10	1	1	1	1	1	1	1	1	1	1	1	1	1	1	1	1	2	1	2	2	2	2	1	2	1	2	2	1	1	1	1	1	2	2	2	1	2	2	2	2	2	-	-	2	1	1	2	2	1
KU_N02_11	1	1	1	1	1	1	1	2	2	2	1	1	1	2	1	1	1	1	2	1	2	2	1	2	1	2	2	1	1	1	1	1	2	2	2	1	2	2	2	2	2	2	2	2	1	1	2	2	1
KU_N02_12	1	1	2	2	2	-	1	2	2	2	1	1	1	2	1	1	0.5	1	2	2	-	2	1	2	1	1	2	1	1	1	1	1	2	2	1	1	0.5	2	2	2	2	2	2	2	1	1	2	2	1
KU_N02_13	1	1	2	2	2	2	1	2	2	2	1	1	1	2	1	1	2	1	2	2	2	2	1	2	1	2	2	1	1	1	1	1	2	2	2	1	1	2	2	2	2	2	2	2	1	1	2	2	1
KU_N02_14	1	1	1	1	1	1	1	1	1	1	1	1	1	1	1	1	1	1	1	1	1	1	1	1	1	1	1	1	1	1	1	1	1	1	1	1	1	1	1	1	1	1	1	1	1	1	1	1	1
KU_N02_15	1	1	2	2	2	1	1	2	2	2	1	1	1	2	1	1	1	1	1	1	1	1	1	1	1	1	1	1	1	1	1	1	1	1	1	1	1	1	1	1	1	1	1	1	1	1	-	1	2
KU_N02_16	1	1	2	2	2	2	1	2	2	2	1	1	1	2	1	1	2	1	2	2	2	2	1	2	1	2	2	1	1	1	1	1	2	2	2	1	2	2	2	2	2	2	2	2	1	1	1	1	-
KU_N02_17	1	1	1	1	1	1	1	1	1	1	1	1	1	1	1	1	1	1	2	2	-	2	1	2	1	2	2	1	1	1	1	1	2	2	2	1	2	2	2	2	2	2	2	2	1	1	2	2	1
KU_N02_18	1	1	1	1	1	1	1	2	2	2	1	1	1	2	1	1	1	1	1	1	1	1	1	1	1	1	1	1	1	1	1	1	1	1	1	1	1	1	1	1	1	1	1	1	1	1	1	1	2
KU_N02_19	1	1	1	1	1	1	1	1	1	1	1	1	1	1	1	1	1	1	1	1	1	1	1	1	1	1	1	1	1	1	1	1	1	1	1	1	1	1	1	1	1	1	1	1	1	1	1	1	2
KU_N02_20	1	1	2	2	2	2	1	2	2	2	1	1	1	2	1	1	2	1	2	2	-	2	1	2	1	2	2	1	1	1	1	1	2	2	1	1	2	2	2	2	2	2	2	2	1	1	2	2	2
KU_N02_21	1	1	1	1	1	1	1	1	1	1	1	1	1	1	1	1	1	1	1	1	1	1	1	1	1	2	2	1	1	1	1	1	2	2	2	1	2	2	2	2	2	1	2	2	1	1	2	2	2
KU_N02_22	1	1	1	1	1	1	1	1	1	1	1	1	1	-	1	1	1	1	1	1	1	1	1	1	1	1	1	1	1	1	1	1	1	1	2	1	1	1	1	1	1	1	1	1	1	1	1	1	2
KU_N02_23	1	1	2	2	2	2	1	1	1	1	1	1	1	1	1	1	1	1	1	1	1	1	1	1	1	1	1	1	1	1	1	1	2	2	-	1	2	2	2	2	2	1	1	2	1	1	2	2	2
KU_N02_24	1	1	2	2	2	2	1	2	2	2	1	1	1	2	1	1	2	1	2	2	2	2	1	2	1	2	2	1	1	1	1	1	2	2	2	1	2	2	2	2	2	2	2	2	1	1	2	2	1
KU_N02_25	1	1	2	2	2	2	1	2	2	2	1	1	1	2	1	1	2	1	2	2	2	2	1	2	1	2	2	1	1	1	1	1	2	2	2	1	2	2	-	2	2	2	2	2	1	1	2	2	2
KU_N02_26	1	1	1	1	1	1	1	1	1	1	1	1	1	1	1	1	1	1	1	1	1	1	1	1	1	1	1	1	1	1	1	1	1	1	1	1	1	1	1	1	1	1	1	1	1	1	1	1	2
KU_N02_27	1	1	2	2	2	2	1	2	2	2	1	1	1	2	1	1	2	1	2	2	2	2	1	2	1	2	2	1	1	1	1	1	2	2	-	1	2	2	2	2	2	2	2	2	1	1	2	2	1
KU_N02_28	1	1	2	2	2	2	1	1	1	1	1	1	1	1	1	1	1	1	1	1	1	1	1	1	1	1	1	1	1	1	1	1	2	2	2	1	2	2	2	2	2	1	2	2	1	1	2	2	2
KU_N02_29	1	1	0.5	0.5	1	1	1	1	2	2	1	1	1	1	1	1	2	1	2	1	1	1	1	2	1	0.5	0.5	1	1	1	1	1	2	2	2	1	2	2	2	2	2	2	2	2	1	1	2	2	2
KU_N02_30	1	1	2	2	2	2	1	1	1	1	1	1	1	-	1	1	1	1	1	1	1	1	1	1	1	1	1	1	1	1	1	1	1	1	1	1	1	1	1	1	1	1	1	1	1	1	1	1	-
KU_N02_31	1	1	2	2	2	2	1	2	2	2	1	1	1	2	1	1	2	1	2	2	2	2	1	2	1	2	2	1	1	1	1	1	-	2	2	1	2	2	2	2	2	2	2	2	1	1	2	2	2
KU_N02_32	1	1	2	2	2	2	1	2	2	2	1	1	1	2	1	1	2	1	2	2	2	2	1	2	1	2	2	1	1	1	1	1	2	2	2	1	2	2	2	2	2	2	2	2	1	1	2	2	1
KU_N02_33	1	1	1	1	1	1	1	1	1	1	1	1	1	1	1	1	2	1	2	2	2	2	1	2	1	2	2	1	1	1	1	1	1	1	1	1	-	1	1	1	1	1	1	1	1	1	1	1	2
KU_N02_34	1	1	2	2	2	2	1	2	2	2	1	1	1	2	1	1	2	1	2	2	2	2	1	2	1	2	2	1	1	1	1	1	-	2	2	1	2	2	2	2	2	1	1	2	1	1	2	2	0.5
KU_N02_35	1	1	2	2	2	2	1	2	2	2	1	1	1	2	1	1	2	1	1	1	1	1	1	1	1	1	1	1	1	1	1	1	1	1	1	1	1	1	1	1	1	1	1	1	1	1	1	1	2
KU_N02_36	1	1	2	2	2	2	1	2	2	2	1	1	1	2	1	1	2	1	2	2	2	2	1	2	1	2	2	1	1	1	1	1	2	2	2	1	2	2	2	2	2	2	2	2	1	1	2	2	2
KU_N02_37	1	1	2	2	2	2	1	1	1	1	1	1	1	1	1	1	1	1	1	1	1	1	1	1	1	1	1	1	1	1	1	1	1	1	1	1	1	1	1	1	1	1	1	1	1	1	1	1	1
KU_N02_38	1	1	2	2	2	2	1	2	2	2	1	1	1	2	1	1	2	1	2	2	2	2	1	2	1	2	2	1	1	1	1	1	2	2	2	1	2	2	2	2	2	2	2	2	1	1	2	2	-
KU_N02_39	1	1	2	2	2	2	1	2	2	2	1	1	1	2	1	1	1	1	1	1	1	1	1	1	1	1	1	1	1	1	1	1	1	1	1	1	1	1	1	1	1	1	1	1	1	1	1	1	1
KU_N02_40	1	1	1	1	1	1	1	2	2	2	1	1	1	2	1	1	2	1	2	2	2	2	1	2	1	2	2	1	1	1	1	1	2	2	2	1	2	2	2	2	2	1	2	2	1	1	2	2	2
KU_N02_41	1	1	2	2	2	2	1	2	2	2	1	1	1	2	1	1	2	1	2	2	2	2	1	2	1	1	1	1	1	1	1	1	1	1	1	1	1	1	1	1	1	1	1	1	1	1	1	1	1
KU_N02_42	1	1	2	2	2	2	1	1	1	1	1	1	1	1	1	1	1	1	1	1	1	1	1	1	1	1	1	1	1	1	1	1	1	1	2	1	1	-	1	1	1	1	1	1	1	1	1	1	2
KU_N02_43	1	1	2	2	2	2	1	2	2	2	1	1	1	2	1	1	2	1	2	2	2	2	1	2	1	2	2	1	1	1	1	1	1	1	1	1	1	1	1	1	1	1	1	1	1	1	1	1	0.5
KU_N02_44	1	1	2	2	2	2	1	2	2	2	1	1	1	2	1	1	2	1	2	2	-	2	1	2	1	2	2	1	1	1	1	1	2	2	-	1	2	2	2	2	2	2	2	2	1	1	2	2	1
KU_N02_45	1	1	2	2	2	2	1	2	2	2	1	1	1	2	1	1	2	1	2	2	-	2	1	2	1	0.5	0.5	1	1	1	1	1	2	1	1	1	1	2	1	2	2	1	1	2	1	1	2	1	2
KU_N02_46	1	1	2	2	2	2	1	2	2	2	1	1	1	2	1	1	2	1	2	2	-	2	1	2	1	2	2	1	1	1	1	1	2	2	2	1	1	-	1	1	1	1	1	1	1	1	1	1	-
KU_N02_47	1	1	1	1	1	1	1	2	2	2	1	1	1	2	1	1	2	1	1	2	1	-	1	1	1	1	1	1	1	1	1	1	1	1	1	1	2	2	2	2	2	1	2	2	1	1	2	2	-
KU_N02_48	1	1	2	2	2	2	1	1	1	1	1	1	1	1	1	1	1	1	1	1	1	1	1	1	1	1	1	1	1	1	1	1	1	1	1	1	1	1	1	1	1	1	1	1	1	1	2	2	1
KU_N02_49	1	1	1	1	1	1	1	2	2	2	1	1	1	2	1	1	2	1	2	2	2	2	1	2	1	2	2	1	1	1	1	1	2	2	2	1	2	2	2	2	2	2	2	2	1	1	2	2	-
KU_N02_50	1	1	1	1	1	1	1	-	1	1	1	1	1	2	1	1	2	1	2	2	2	2	1	2	1	2	2	1	1	1	1	1	2	2	2	1	2	2	2	2	2	2	2	2	1	1	2	2	2
KU_N02_51	1	1	1	1	1	1	1	1	1	1	1	1	1	1	1	1	1	1	1	1	1	1	1	1	1	1	1	1	1	1	1	1	1	1	1	1	1	1	1	1	1	1	1	1	1	1	1	1	2
KU_N02_52	1	1	2	2	2	2	1	2	2	2	1	1	1	2	1	1	2	1	2	2	2	2	1	2	1	2	2	1	1	1	1	1	1	1	1	1	1	1	1	1	1	1	1	1	1	1	1	1	2
KU_N02_53	1	1	1	1	1	-	1	1	1	1	1	1	1	1	1	1	1	1	1	1	1	1	1	1	1	1	1	1	1	1	1	1	1	1	1	1	1	1	1	1	1	1	1	1	1	1	1	1	0.5
KU_N02_54	1	1	2	2	2	2	1	2	2	2	1	1	1	2	1	1	2	1	2	2	2	2	1	2	1	1	1	1	1	1	1	1	1	2	1	1	1	2	1	1	1	-	-	1	1	1	2	2	2
KU_N02_55	1	1	1	1	1	1	1	1	1	1	1	1	1	1	1	1	1	1	1	1	1	1	1	1	1	1	1	1	1	1	1	1	1	1	1	1	1	1	1	1	1	1	1	1	1	1	1	1	1
KU_N02_56	1	1	2	2	2	2	1	1	1	1	1	1	1	1	1	1	1	1	1	1	1	1	1	1	1	1	1	1	1	1	1	1	1	1	1	1	1	1	1	1	1	1	1	1	1	1	1	1	-
KU_N02_57	1	1	1	1	1	1	1	1	1	1	1	1	1	1	1	1	1	1	1	1	1	1	1	1	1	1	1	1	1	1	1	1	-	1	1	1	2	2	2	2	2	2	2	2	1	1	1	1	1
KU_N02_58	1	1	1	1	1	1	1	2	0.5	0.5	1	1	1	1	1	1	0.5	1	0.5	1	1	1	1	0.5	1	1	1	1	1	1	1	1	1	2	1	1	1	2	2	1	1	1	1	1	1	1	1	1	2
KU_N02_59	1	1	1	1	1	1	1	1	1	1	1	1	1	1	1	1	1	1	1	1	1	1	1	1	1	1	1	1	1	1	1	1	1	1	2	1	1	-	1	1	1	1	1	1	1	1	1	1	2
KU_N02_60	1	1	1	1	1	1	1	1	1	1	1	1	1	1	1	1	1	1	1	1	1	1	1	1	1	1	1	1	1	1	1	1	1	1	2	1	2	2	2	2	2	2	2	2	1	1	2	2	2
KU_N02_61	1	1	1	1	1	1	1	1	1	1	1	1	1	1	1	1	1	1	1	1	1	1	1	1	1	1	1	1	1	1	1	1	1	1	2	1	1	1	1	1	1	1	1	1	1	1	1	1	1
KU_N02_62	1	1	2	2	2	2	1	2	2	2	1	1	1	2	1	1	2	1	2	2	2	2	1	2	1	2	2	1	1	1	1	1	2	2	2	1	2	2	2	2	2	2	2	2	1	1	2	2	2
KU_N02_63	1	1	2	2	2	2	1	2	2	2	1	1	1	2	1	1	2	1	-	2	2	2	1	2	1	2	2	1	1	1	1	1	2	2	2	1	2	2	-	2	2	2	2	2	1	1	2	-	-
KU_N02_64	1	1	2	2	2	2	1	2	2	2	1	1	1	2	1	1	2	1	2	2	2	2	1	2	1	2	2	1	1	1	1	1	2	2	2	1	2	2	2	2	2	2	2	2	1	1	2	2	2
KU_N02_65	1	1	2	2	2	2	1	2	2	2	1	1	1	2	1	1	2	1	2	2	2	2	1	2	1	2	2	1	1	1	1	1	2	2	2	1	2	2	2	2	2	2	2	2	1	1	2	2	2
KU_N02_66	1	1	2	2	2	2	1	1	1	1	1	1	1	1	1	1	1	1	1	1	1	1	1	1	1	1	1	1	1	1	1	1	1	1	2	1	1	1	1	1	1	1	1	1	1	1	1	1	2
KU_N02_67	1	1	2	2	2	2	1	2	2	2	1	1	1	2	1	1	2	1	2	2	2	2	1	2	1	2	2	1	1	1	1	1	2	2	-	1	2	2	2	2	2	2	2	2	1	1	2	2	-
KU_N02_68	1	1	2	2	2	2	1	1	1	1	1	1	1	1	1	1	1	1	1	1	1	1	1	1	1	1	1	1	1	1	1	1	1	1	2	1	1	-	1	1	1	-	-	1	1	1	1	1	1
KU_N02_69	1	1	1	2	1	1	1	2	2	2	1	1	1	2	1	1	2	1	2	2	2	2	1	2	1	2	2	1	1	1	1	1	2	2	-	1	2	2	2	2	2	2	2	2	1	1	2	2	1
KU_N02_70	1	1	2	2	2	2	1	2	2	2	1	1	1	2	1	1	2	1	2	2	2	2	1	2	1	2	2	1	1	1	1	1	2	2	2	1	2	2	2	2	2	2	2	2	1	1	2	2	2
KU_N02_71	1	1	2	2	2	2	1	2	2	2	1	1	1	2	1	1	2	1	2	2	2	2	1	2	1	2	2	1	1	1	1	1	2	2	-	1	2	2	2	2	2	2	2	2	1	1	2	2	2
KU_N02_72	1	1	1	1	1	1	1	1	1	1	1	1	1	1	1	1	1	1	1	1	1	1	1	1	1	1	1	1	1	1	1	1	2	0.5	2	1	2	2	2	2	2	2	2	2	1	1	2	2	2
KU_N02_73	1	1	2	2	2	2	1	2	2	2	1	1	1	2	1	1	1	1	1	1	1	1	1	1	1	1	1	1	1	1	1	1	1	1	1	1	2	2	2	2	2	2	2	2	1	1	2	2	-
KU_N02_74	1	1	1	1	1	1	1	1	1	1	1	1	1	1	1	1	1	1	1	1	1	1	1	1	1	1	1	1	1	1	1	1	-	1	1	1	1	1	1	1	1	1	1	1	1	1	1	1	-
KU_N02_75	1	1	1	1	1	1	1	1	1	1	1	1	1	1	1	1	1	1	1	1	1	1	1	1	1	1	1	1	1	1	1	1	1	1	1	1	1	1	1	1	1	1	1	1	1	1	1	1	2
KU_N02_76	1	1	1	1	1	1	1	2	2	2	1	1	1	2	1	1	2	1	2	2	2	2	1	2	1	2	2	1	1	1	1	1	2	2	2	1	2	2	2	2	2	2	2	2	1	1	2	2	-
KU_N02_77	1	1	1	1	1	1	1	1	1	1	1	1	1	1	1	1	1	1	1	1	1	1	1	1	1	2	2	1	1	1	1	1	2	2	2	1	2	2	2	2	2	2	2	2	1	1	2	2	2
KU_N02_78	1	1	2	2	2	2	1	2	2	2	1	1	1	2	1	1	2	1	2	2	2	2	1	2	1	2	2	1	1	1	1	1	2	2	2	1	2	2	2	2	2	2	2	2	1	1	2	2	2
KU_N02_79	1	1	2	2	2	2	1	2	2	2	1	1	1	2	1	1	2	1	2	2	2	2	1	2	1	2	2	1	1	1	1	1	2	2	2	1	2	2	2	2	2	2	2	2	1	1	2	2	1
KU_N02_80	1	1	1	1	1	1	1	1	1	1	1	1	1	1	1	1	1	1	1	1	1	1	1	1	1	1	1	1	1	1	1	1	1	1	1	1	1	1	1	1	1	1	1	1	1	1	1	1	2
KU_N02_81	1	1	2	2	2	-	1	2	2	2	1	1	1	2	1	1	2	1	2	2	2	2	1	2	1	2	2	1	1	1	1	1	2	2	2	1	2	2	2	2	2	2	2	2	1	1	2	-	1
KU_N02_82	1	1	2	2	2	-	1	2	2	2	1	1	1	2	1	1	2	1	2	2	2	2	1	2	1	2	2	1	1	1	1	1	2	2	2	1	2	2	2	2	2	2	2	2	1	1	2	2	2
KU_N02_83	1	1	2	2	2	2	1	2	2	2	1	1	1	2	1	1	2	1	2	2	2	2	1	2	1	2	2	1	1	1	1	1	2	2	-	1	0.5	1	1	1	1	1	1	1	1	1	2	2	1
KU_N02_84	1	1	1	1	1	1	1	2	2	2	1	1	1	2	1	1	2	1	2	2	2	2	1	2	1	2	2	1	1	1	1	1	2	2	2	1	2	2	2	2	2	1	2	2	1	1	2	2	-
KU_N02_85	1	1	2	2	2	2	1	2	2	2	1	1	1	2	1	1	2	1	2	2	2	2	1	2	1	2	2	1	1	1	1	1	2	2	2	1	2	2	2	2	2	2	2	2	1	1	2	-	1
KU_N02_86	1	1	1	1	1	1	1	2	2	2	1	1	1	2	1	1	2	1	2	2	2	2	1	2	1	2	2	1	1	1	1	1	2	2	2	1	2	-	2	2	2	2	2	2	1	1	2	2	1
KU_N02_87	1	1	2	2	2	2	1	2	2	2	1	1	1	2	1	1	2	1	2	2	2	2	1	2	1	2	2	1	1	1	1	1	2	2	2	1	2	2	2	2	2	2	2	2	1	1	1	-	1
KU_N02_88	1	1	1	1	1	1	1	1	1	1	1	1	1	1	1	1	1	1	1	1	1	1	1	1	1	1	1	1	1	1	1	1	1	1	2	1	1	1	1	1	1	1	1	1	1	1	1	1	2
KU_N02_89	1	1	1	1	1	1	1	1	1	1	1	1	1	1	1	1	1	1	1	1	1	1	1	1	1	1	1	1	1	1	1	1	2	2	2	1	2	2	2	2	2	1	2	2	1	1	2	2	1
KU_N02_90	1	1	2	2	2	2	1	2	2	2	1	1	1	2	1	1	2	1	2	2	2	2	1	2	1	1	1	1	1	1	1	1	1	1	1	1	1	1	1	1	1	1	1	1	1	1	1	1	-
KU_N02_91	1	1	1	1	1	1	1	1	1	1	1	1	1	1	1	1	1	1	1	1	1	1	1	1	1	1	1	1	1	1	1	1	1	1	1	1	1	-	1	1	1	1	1	1	1	1	1	1	2
KU_N02_92	1	1	1	1	1	1	1	-	1	1	1	1	1	1	1	1	1	1	1	1	1	1	1	1	1	2	2	1	1	1	1	1	1	1	1	1	-	1	1	1	1	1	1	1	1	1	1	1	1
KU_N02_93	1	1	2	2	2	2	1	1	1	1	1	1	1	1	1	1	1	1	1	1	1	1	1	1	1	1	1	1	1	1	1	1	1	1	2	1	1	1	1	1	1	1	1	1	1	1	1	1	2
KU_N02_94	1	1	2	2	2	2	1	2	2	2	1	1	1	2	1	1	2	1	2	2	2	2	1	2	1	2	2	1	1	1	1	1	2	2	2	1	-	2	2	2	2	2	2	2	1	1	2	2	2
KU_N02_95	1	1	2	2	2	2	1	1	1	1	1	1	1	1	1	1	1	1	1	1	1	1	1	1	1	1	1	1	1	1	1	1	0.5	1	2	1	1	1	1	1	1	1	1	1	1	1	1	-	1
KU_N02_96	1	1	2	2	2	2	1	1	1	1	1	1	1	1	1	1	1	1	1	1	1	1	1	1	1	1	1	1	1	1	1	1	1	1	1	1	1	1	1	1	1	1	1	1	1	1	1	1	1
KU_N02_97	1	1	1	1	1	1	1	1	1	1	1	1	1	1	1	1	1	1	1	1	1	1	1	1	1	1	1	1	1	1	1	1	1	1	2	1	1	-	1	1	1	1	1	1	1	1	1	1	1
KU_N02_98	1	1	2	2	2	2	1	1	1	1	1	1	1	1	1	1	1	1	1	1	1	1	1	1	1	1	1	1	1	1	1	1	1	1	1	1	1	1	1	1	1	1	1	1	1	1	1	1	2
KU_N02_99	1	1	2	2	2	2	1	2	2	2	1	1	1	2	1	1	2	1	2	2	2	2	1	2	1	2	2	1	1	1	1	1	2	2	2	1	2	2	2	2	2	2	2	2	1	1	2	2	-
KU_N02_100	1	1	1	1	1	1	1	1	1	1	1	1	1	1	1	1	1	1	1	1	1	1	1	1	1	1	1	1	1	1	1	1	-	2	2	1	2	2	2	2	2	1	-	2	1	1	2	2	1
[truncated: 5,000 more columns]

## Sheet: N03_genotype
ID	S1A__NOR_595471	S1A__NOR_595482	S1A__NOR_7303026	S1A__NOR_9263136	S1A__NOR_9726460	S1A__NOR_9949097	S1A__NOR_12529794	S1A__NOR_21074620	S1A__NOR_21968053	S1A__NOR_21968011	S1A__NOR_21074737	S1A__NOR_24256975	S1A__NOR_21968066	S1A__NOR_22543282	S1A__NOR_27127673	S1A__NOR_28738717	S1A__NOR_24955038	S1A__NOR_28738755	S1A__NOR_29447662	S1A__NOR_25573635	S1A__NOR_28411538	S1A__NOR_28953852	S1A__NOR_30112972	S1A__NOR_29447698	S1A__NOR_32309303	S1A__NOR_32309323	S1A__NOR_32309331	S1A__NOR_42266170	S1A__NOR_41329191	S1A__NOR_41329181	S1A__NOR_34205202	S1A__NOR_42844303	S1A__NOR_41329183	S1A__NOR_42266131	S1A__NOR_42388195	S1A__NOR_43884194	S1A__NOR_46647036	S1A__NOR_46888705	S1A__NOR_48077719	S1A__NOR_48380044	S1A__NOR_48380036	S1A__NOR_48741447	S1A__NOR_48741514	S1A__NOR_48380012	S1A__NOR_43720480	S1A__NOR_51994154	S1A__NOR_51144889	S1A__NOR_50871666	S1A__NOR_253111255
N61	1	1	1	1	1	1	1	1	1	1	1	1	1	1	1	1	1	1	1	1	1	1	1	1	1	1	1	1	1	1	1	1	1	1	1	1	1	1	1	1	1	1	1	1	1	1	1	1	1
N03_parent	1	1	2	2	2	2	1	2	2	2	1	1	1	2	1	1	1	1	2	1	2	2	1	2	1	1	2	1	1	2	1	1	2	2	2	1	2	2	2	2	2	2	2	2	1	1	2	2	2
KU_N03_1	1	1	2	2	-	2	1	1	1	1	1	1	1	1	1	1	1	1	1	1	1	1	1	1	1	1	1	1	1	2	1	1	2	2	2	1	1	1	1	1	1	1	1	1	1	1	1	1	2
KU_N03_2	1	1	2	2	2	-	1	2	2	2	1	1	1	-	1	1	1	1	2	1	2	2	1	2	1	1	2	1	1	2	1	1	2	2	-	1	2	2	2	2	2	2	2	2	1	1	2	-	1
KU_N03_3	1	1	2	2	2	2	1	2	2	2	1	1	1	2	1	1	1	1	2	1	2	2	1	2	1	1	2	1	1	2	1	1	2	2	2	1	2	2	2	2	2	2	2	2	1	1	2	2	1
KU_N03_4	1	1	2	2	2	2	1	2	2	2	1	1	1	2	1	1	1	1	2	1	2	2	1	2	1	1	2	1	1	2	1	1	2	2	-	1	2	2	2	2	2	2	2	2	1	1	2	2	1
KU_N03_5	1	1	2	2	2	2	1	2	2	2	1	1	1	2	1	1	1	1	2	1	2	2	1	2	1	1	2	1	1	2	1	1	2	2	2	1	2	2	2	2	2	2	2	2	1	1	2	2	2
KU_N03_6	1	1	2	2	2	-	1	2	2	2	1	1	1	2	1	1	1	1	2	1	2	2	1	2	1	1	2	1	1	2	1	1	2	2	-	1	2	2	2	2	2	2	2	2	1	1	2	2	2
KU_N03_7	1	1	1	1	1	1	1	1	1	1	1	1	1	1	1	1	1	1	1	1	1	1	1	1	1	1	1	1	1	1	1	1	-	1	1	1	1	1	1	1	1	1	1	1	1	1	1	1	2
KU_N03_8	1	1	1	1	1	1	1	1	1	1	1	1	1	1	1	1	1	1	1	1	1	1	1	1	1	1	1	1	1	1	1	1	1	1	1	1	1	1	1	1	1	1	2	1	1	1	1	1	2
KU_N03_9	1	1	1	1	1	1	1	2	2	2	1	1	1	2	1	1	1	1	2	1	2	2	1	2	1	1	2	1	1	2	1	1	2	2	2	1	2	2	2	2	2	2	2	2	1	1	2	2	2
KU_N03_10	1	1	2	2	2	2	1	1	1	1	1	1	1	1	1	1	1	1	1	1	1	1	1	1	1	1	1	1	1	2	1	1	2	2	2	1	2	2	2	2	2	2	2	2	1	1	2	2	2
KU_N03_11	1	1	2	2	2	2	1	2	2	2	1	1	1	2	1	1	1	1	1	1	1	1	1	1	1	1	1	1	1	1	1	1	1	1	1	1	1	1	1	1	1	1	1	1	1	1	1	1	1
KU_N03_12	1	1	2	2	2	2	1	2	2	2	1	1	1	2	1	1	1	1	1	1	1	1	1	1	1	1	1	1	1	1	1	1	1	1	1	1	1	1	1	1	1	1	1	1	1	1	1	1	1
KU_N03_13	1	1	2	2	2	2	1	2	1	1	1	1	1	1	1	1	1	1	1	1	1	1	1	1	1	1	1	1	1	1	1	1	1	1	1	1	1	1	1	1	1	1	1	1	1	1	1	1	2
KU_N03_14	1	1	2	2	2	2	1	2	2	1	1	1	1	2	1	1	1	1	2	1	-	2	1	2	1	1	2	1	1	2	1	1	2	2	2	1	2	2	2	2	2	2	2	2	1	1	2	2	1
KU_N03_15	1	1	2	2	2	2	1	2	2	2	1	1	1	2	1	1	1	1	2	1	2	2	1	2	1	1	2	1	1	2	1	1	2	2	2	1	-	2	2	2	2	2	2	2	1	1	2	2	2
KU_N03_16	1	1	1	1	1	1	1	2	2	2	1	1	1	2	1	1	1	1	2	1	2	2	1	2	1	1	2	1	1	2	1	1	2	2	-	1	2	2	2	-	2	1	2	2	1	1	2	-	1
KU_N03_17	1	1	2	2	2	2	1	1	1	1	1	1	1	1	1	1	1	1	1	1	1	1	1	1	1	1	1	1	1	1	1	1	1	1	1	1	-	1	1	1	1	1	1	1	1	1	1	1	1
KU_N03_18	1	1	2	2	2	-	1	1	1	1	1	1	1	1	1	1	1	1	2	1	2	2	1	2	1	1	2	1	1	2	1	1	2	2	-	1	2	2	2	2	2	2	2	2	1	1	2	2	1
KU_N03_19	1	1	2	2	2	2	1	2	2	2	1	1	1	-	1	1	1	1	2	1	2	2	1	2	1	1	2	1	1	1	1	1	2	2	-	1	2	2	2	2	2	2	2	2	1	1	2	-	2
KU_N03_20	1	1	1	1	1	1	1	2	2	2	1	1	1	2	1	1	1	1	2	1	2	2	1	2	1	1	2	1	1	1	1	1	2	2	2	1	1	2	2	2	2	2	2	2	1	1	2	2	2
KU_N03_21	1	1	1	1	1	1	1	1	1	1	1	1	1	1	1	1	1	1	1	1	1	1	1	1	1	1	1	1	1	1	1	1	1	1	2	1	1	1	1	1	1	1	2	1	1	1	1	1	1
KU_N03_22	1	1	2	2	2	-	1	1	1	1	1	1	1	1	1	1	1	1	1	1	1	1	1	1	1	1	1	1	1	1	1	1	1	1	1	1	1	1	1	-	-	1	1	-	1	1	1	1	1
KU_N03_23	1	1	2	2	2	2	1	2	2	2	1	1	1	2	1	1	1	1	2	1	2	2	1	2	1	1	1	1	1	1	1	1	1	1	1	1	-	1	1	1	1	1	1	1	1	1	1	1	1
KU_N03_24	1	1	1	1	1	1	1	1	1	1	1	1	1	1	1	1	1	1	1	1	2	1	1	1	1	1	1	1	1	1	1	1	1	1	1	1	1	1	1	1	1	1	1	1	1	1	1	1	2
KU_N03_25	1	1	2	2	2	2	1	2	2	2	1	1	1	2	1	1	1	1	2	1	2	2	1	2	1	1	2	1	1	0.5	1	1	2	2	2	1	2	2	2	2	2	2	2	2	1	1	2	2	2
KU_N03_26	1	1	2	2	2	-	1	2	2	2	1	1	1	1	1	1	1	1	1	1	1	1	1	1	1	1	1	1	1	-	1	1	-	1	2	1	1	1	1	1	1	1	1	1	1	1	1	1	2
KU_N03_27	1	1	1	1	1	1	1	2	2	2	1	1	1	2	1	1	1	1	2	1	2	2	1	2	1	1	2	1	1	2	1	1	2	2	-	1	2	2	2	2	2	2	2	2	1	1	2	2	2
KU_N03_28	1	1	2	2	2	-	1	2	2	2	1	1	1	2	1	1	1	1	2	1	2	2	1	2	1	1	2	1	1	2	1	1	2	2	-	1	2	2	2	2	2	2	2	2	1	1	2	2	-
KU_N03_29	1	1	1	1	1	1	1	1	1	1	1	1	1	1	1	1	1	1	1	1	1	1	1	1	1	1	1	1	1	0.5	1	1	2	2	2	1	2	-	2	2	2	2	2	2	1	1	2	2	2
KU_N03_30	0.5	0.5	2	2	0.5	0.5	0.5	0.5	0.5	0.5	0.5	0.5	0.5	0.5	0.5	0.5	0.5	0.5	0.5	0.5	0.5	0.5	0.5	0.5	0.5	0.5	0.5	0.5	0.5	0.5	0.5	0.5	0.5	0.5	0.5	0.5	0.5	0.5	0.5	0.5	0.5	0.5	0.5	0.5	0.5	0.5	0.5	0.5	2
KU_N03_31	1	1	1	1	1	1	1	2	2	2	1	1	1	2	1	1	1	1	2	1	2	2	1	2	1	1	2	1	1	2	1	1	2	2	-	1	2	2	2	2	2	2	2	2	1	1	2	2	2
KU_N03_32	1	1	2	2	2	2	1	2	2	2	1	1	1	2	1	1	1	1	2	1	2	2	1	2	1	1	2	1	1	2	1	1	2	2	-	1	2	2	2	2	2	2	2	2	1	1	2	2	1
KU_N03_33	1	1	2	2	2	2	1	2	2	2	1	1	1	2	1	1	1	1	2	1	2	2	1	2	1	1	2	1	1	0.5	1	1	2	2	2	1	2	-	2	2	2	2	2	2	1	1	2	2	-
KU_N03_34	1	1	2	2	2	-	1	2	2	2	1	1	1	2	1	1	1	1	2	1	2	2	1	2	1	1	2	1	1	-	1	1	-	2	2	1	2	2	2	2	2	2	2	2	1	1	2	2	1
KU_N03_35	1	1	1	1	1	1	1	1	1	1	1	1	1	1	1	1	1	1	1	1	1	1	1	1	1	1	1	1	1	1	1	1	1	1	1	1	2	2	2	2	2	2	2	2	1	1	2	2	0.5
KU_N03_36	1	1	2	2	2	2	1	1	1	1	1	1	1	1	1	1	1	1	1	1	1	1	1	1	1	1	2	1	1	2	1	1	2	2	2	1	2	2	2	2	2	2	2	2	1	1	2	2	1
KU_N03_37	1	1	2	2	2	-	1	2	2	2	1	1	1	2	1	1	1	1	2	1	2	2	1	2	1	1	2	1	1	2	1	1	2	2	2	1	2	2	2	2	2	2	2	2	1	1	2	2	2
KU_N03_38	1	1	2	2	2	2	1	2	2	2	1	1	1	2	1	1	1	1	1	1	1	1	1	1	1	1	1	1	1	1	1	1	-	1	1	1	1	1	1	1	1	1	1	1	1	1	1	1	2
KU_N03_39	1	1	2	2	2	2	1	2	2	2	1	1	1	2	1	1	1	1	2	1	2	2	1	2	1	1	2	1	1	1	1	1	-	2	2	1	2	2	2	2	2	2	2	2	1	1	2	2	2
KU_N03_40	1	1	1	1	1	1	1	1	1	1	1	1	1	1	1	1	1	1	2	1	2	2	1	2	1	1	2	1	1	1	1	1	-	2	2	1	2	2	2	2	2	2	2	2	1	1	2	-	2
KU_N03_41	1	1	1	1	1	1	1	2	2	2	1	1	1	2	1	1	1	1	2	1	2	2	1	2	1	1	2	1	1	2	1	1	2	2	2	1	2	2	2	2	2	2	2	2	1	1	2	2	2
KU_N03_42	1	1	2	2	2	2	1	1	1	1	1	1	1	1	1	1	1	1	1	1	1	1	1	1	1	1	1	1	1	-	1	1	-	1	1	1	1	1	1	1	1	1	1	1	1	1	1	1	1
KU_N03_43	1	1	1	1	1	1	1	1	1	1	1	1	1	1	1	1	1	1	1	1	1	1	1	1	1	1	1	1	1	1	1	1	1	1	1	1	1	1	1	1	1	1	1	1	1	1	1	1	1
KU_N03_44	1	1	0.5	2	1	1	1	1	1	1	1	1	1	1	1	1	1	1	1	1	1	1	1	1	1	1	1	1	1	2	1	1	2	2	2	1	2	2	2	2	2	2	2	2	1	1	2	2	2
KU_N03_45	1	1	1	1	2	-	1	2	2	2	1	1	1	2	1	1	1	1	2	1	2	2	1	2	1	1	2	1	1	1	1	1	2	2	2	1	2	2	2	2	2	2	2	2	1	1	2	2	2
KU_N03_46	1	1	1	1	1	1	1	1	1	1	1	1	1	1	1	1	1	1	-	1	1	1	1	-	1	1	2	1	1	2	1	1	2	2	2	1	2	2	2	-	-	2	2	-	1	1	1	1	2
KU_N03_47	1	1	2	2	2	2	1	2	2	2	1	1	1	2	1	1	1	1	2	1	2	2	1	2	1	1	2	1	1	2	1	1	2	2	2	1	2	2	-	2	2	1	2	2	1	1	2	2	1
KU_N03_48	1	1	1	1	1	1	1	1	1	1	1	1	1	1	1	1	1	1	1	1	1	1	1	1	1	1	1	1	1	1	1	1	1	1	1	1	1	1	1	1	1	1	1	1	1	1	1	1	1
KU_N03_49	1	1	2	2	2	2	1	2	2	2	1	1	1	2	1	1	1	1	2	1	2	2	1	2	1	1	2	1	1	2	1	1	2	2	2	1	2	-	2	2	2	2	2	2	1	1	1	1	2
KU_N03_50	1	1	1	1	1	1	1	2	2	2	1	1	1	2	1	1	1	1	2	1	2	2	1	2	1	1	2	1	1	1	1	1	2	2	-	1	2	-	2	2	2	2	2	2	1	1	2	2	2
[truncated: 5,000 more columns]

## Sheet: N04_genotype
ID	S1A__NOR_595471	S1A__NOR_595482	S1A__NOR_7303026	S1A__NOR_9263136	S1A__NOR_9726460	S1A__NOR_9949097	S1A__NOR_12529794	S1A__NOR_21074620	S1A__NOR_21968053	S1A__NOR_21968011	S1A__NOR_21074737	S1A__NOR_24256975	S1A__NOR_21968066	S1A__NOR_22543282	S1A__NOR_27127673	S1A__NOR_28738717	S1A__NOR_24955038	S1A__NOR_28738755	S1A__NOR_29447662	S1A__NOR_25573635	S1A__NOR_28411538	S1A__NOR_28953852	S1A__NOR_30112972	S1A__NOR_29447698	S1A__NOR_32309303	S1A__NOR_32309323	S1A__NOR_32309331	S1A__NOR_42266170	S1A__NOR_41329191	S1A__NOR_41329181	S1A__NOR_34205202	S1A__NOR_42844303	S1A__NOR_41329183	S1A__NOR_42266131	S1A__NOR_42388195	S1A__NOR_43884194	S1A__NOR_46647036	S1A__NOR_46888705	S1A__NOR_48077719	S1A__NOR_48380044	S1A__NOR_48380036	S1A__NOR_48741447	S1A__NOR_48741514	S1A__NOR_48380012	S1A__NOR_43720480	S1A__NOR_51994154	S1A__NOR_51144889	S1A__NOR_50871666	S1A__NOR_253111255
N61	1	1	1	1	1	1	1	1	1	1	1	1	1	1	1	1	1	1	1	1	1	1	1	1	1	1	1	1	1	1	1	1	1	1	1	1	1	1	1	1	1	1	1	1	1	1	1	1	1
N04_parent	-	-	2	2	2	2	1	2	2	1	1	1	2	2	1	1	1	2	-	1	1	2	2	-	1	1	2	2	1	1	1	2	1	1	2	2	1	2	-	2	1	-	-	1	1	1	2	2	1
KU_N04_1	1	1	1	1	1	1	1	1	1	1	1	1	1	1	1	1	1	1	1	1	1	1	1	1	1	1	1	1	1	1	1	1	1	1	1	1	1	1	1	1	1	-	-	1	1	1	2	2	1
KU_N04_2	1	1	1	1	1	1	1	1	1	1	1	1	1	1	1	1	1	1	1	1	1	1	1	1	1	1	1	1	1	1	1	1	1	1	1	1	1	1	1	1	1	1	1	1	1	1	1	1	1
KU_N04_3	1	1	1	1	1	1	1	1	1	1	1	1	1	1	1	1	1	1	1	1	1	1	1	1	1	1	1	1	1	1	1	1	1	1	2	1	1	1	1	1	1	1	1	1	1	1	1	1	1
KU_N04_4	-	-	2	2	2	2	1	1	1	1	1	1	1	1	1	1	1	1	1	1	1	1	1	1	1	1	1	1	1	1	1	1	1	1	1	1	1	1	1	1	1	1	1	1	1	1	1	1	1
KU_N04_5	1	1	1	1	1	1	1	1	1	1	1	1	1	1	1	1	1	1	1	1	1	1	1	1	1	1	1	1	1	1	1	1	1	1	2	1	1	2	-	2	1	1	1	1	1	1	2	2	1
KU_N04_6	1	1	1	1	1	1	1	2	2	1	1	1	2	2	1	1	1	2	-	1	1	2	2	-	1	1	2	1	1	1	1	1	1	1	1	1	1	1	1	1	1	1	1	1	1	1	1	1	1
KU_N04_7	1	1	1	1	1	1	1	1	1	1	1	1	1	1	1	1	1	1	1	1	1	1	1	1	1	1	1	1	1	1	1	-	1	1	1	1	1	1	1	1	1	1	1	1	1	1	-	1	1
KU_N04_8	-	-	2	2	2	-	1	2	2	1	1	1	2	2	1	1	1	2	-	1	1	2	2	-	1	1	2	2	1	1	1	2	1	1	2	2	1	2	-	2	1	1	1	1	1	1	2	2	1
KU_N04_9	1	1	1	1	1	1	1	1	1	1	1	1	1	1	1	1	1	2	-	1	1	2	2	-	1	1	2	2	1	1	1	2	1	1	2	2	1	2	-	2	1	1	2	1	1	1	2	2	1
KU_N04_10	-	-	2	2	2	2	1	2	2	1	1	1	2	2	1	1	1	2	-	1	1	2	2	-	1	1	2	2	1	1	1	2	1	1	2	2	1	2	-	2	1	-	-	1	1	1	2	2	1
KU_N04_11	-	-	2	2	2	-	1	2	2	1	1	1	2	2	1	1	1	1	1	1	1	1	1	1	1	1	1	1	1	1	1	1	1	1	1	1	1	1	1	1	1	1	1	1	1	1	1	1	1
KU_N04_12	1	1	2	2	2	-	1	2	2	1	1	1	2	2	1	1	1	2	-	1	1	2	2	-	1	1	-	2	1	1	1	2	1	1	2	2	1	2	-	2	1	1	-	1	1	1	2	2	1
KU_N04_13	1	1	2	2	2	2	1	2	2	1	1	1	2	2	1	1	1	2	-	1	1	2	2	-	1	1	1	2	1	1	1	2	1	1	1	2	1	2	-	2	1	-	-	1	1	1	2	2	1
KU_N04_14	-	-	2	2	2	2	1	2	2	1	1	1	2	2	1	1	1	2	-	1	1	2	2	-	1	1	-	2	1	1	1	2	1	1	2	2	1	-	-	2	1	-	-	1	1	1	2	2	1
KU_N04_15	1	1	1	1	1	1	1	1	1	1	1	1	1	1	1	1	1	1	1	1	1	1	1	1	1	1	1	1	1	1	1	-	1	1	1	1	1	1	1	1	1	1	1	1	1	1	1	1	1
KU_N04_16	1	1	1	1	1	1	1	1	1	1	1	1	1	1	1	1	1	1	1	1	1	1	1	1	1	1	1	1	1	1	1	1	1	1	1	1	1	1	1	1	1	1	1	1	1	1	1	1	1
KU_N04_17	-	-	2	2	2	2	1	1	1	1	1	1	1	1	1	1	1	1	1	1	1	1	1	1	1	1	1	1	1	1	1	1	1	1	1	1	1	1	1	1	1	1	1	1	1	1	1	1	1
KU_N04_18	1	1	1	1	1	1	1	-	1	1	1	1	1	1	1	1	1	1	1	1	1	1	1	1	1	1	1	1	1	1	1	1	1	1	1	1	1	1	1	1	1	1	1	1	1	1	1	1	1
KU_N04_19	1	1	1	1	1	1	1	1	1	1	1	1	1	1	1	1	1	1	1	1	1	1	1	1	1	1	1	1	1	1	1	1	1	1	2	1	1	-	1	1	1	1	1	1	1	1	1	1	1
KU_N04_20	1	1	2	1	1	0.5	1	1	2	1	1	1	1	2	1	1	1	1	1	1	1	1	1	1	1	1	2	1	1	1	1	1	1	1	1	1	2	2	1	2	1	2	2	1	1	1	2	2	1
KU_N04_21	-	-	2	2	2	2	1	2	2	1	1	1	2	2	1	1	1	2	-	1	1	-	2	-	1	1	-	2	1	1	1	2	1	1	2	2	1	2	-	2	1	-	-	1	1	1	2	2	1
KU_N04_22	-	-	2	2	2	2	1	2	2	1	1	1	2	2	1	1	1	1	1	1	1	1	1	1	1	1	1	1	1	1	1	1	1	1	1	1	1	-	1	1	1	1	1	1	1	1	-	1	1
KU_N04_23	1	1	1	1	1	1	1	2	2	1	1	1	2	2	1	1	1	2	-	1	1	2	2	-	1	1	2	2	1	1	1	2	1	1	2	2	1	2	-	2	1	1	1	1	1	1	2	2	1
KU_N04_24	1	1	1	1	1	1	1	2	2	1	1	1	2	2	1	1	1	2	-	1	1	2	2	-	1	1	2	2	1	1	1	2	1	1	2	2	1	2	-	2	1	-	-	1	1	1	2	2	1
KU_N04_25	1	1	1	1	1	-	1	1	1	1	1	1	1	1	1	1	1	1	1	1	1	1	1	1	1	1	1	1	1	1	1	1	1	1	1	1	1	1	1	1	1	1	1	1	1	1	1	1	1
KU_N04_26	-	-	2	2	1	1	1	1	1	1	1	1	1	1	1	1	1	1	1	1	1	1	1	1	1	1	1	1	1	1	1	1	1	1	1	1	1	1	1	1	1	1	1	1	1	1	1	1	1
KU_N04_27	-	-	2	2	2	2	1	1	1	1	1	1	1	1	1	1	1	1	1	1	1	1	1	1	1	1	1	1	1	1	1	1	1	1	1	1	1	1	1	1	1	1	1	1	1	1	1	1	1
KU_N04_28	-	-	2	2	2	-	1	2	2	1	1	1	2	2	1	1	1	2	-	1	1	2	2	-	1	1	-	2	1	1	1	2	1	1	2	2	1	-	-	2	1	1	1	1	1	1	1	1	1
KU_N04_29	-	-	2	2	2	2	1	-	1	1	1	1	1	1	1	1	1	1	1	1	1	1	1	1	1	1	1	1	1	1	1	1	1	1	1	1	1	1	1	1	1	1	1	1	1	1	1	1	1
KU_N04_30	-	-	2	2	2	-	1	2	2	1	1	1	2	2	1	1	1	2	-	1	1	2	2	-	1	1	-	2	1	1	1	2	1	1	2	2	1	2	-	2	1	1	2	1	1	1	2	2	1
KU_N04_31	1	1	1	1	1	1	1	2	2	1	1	1	2	2	1	1	1	2	-	1	1	2	2	-	1	1	2	1	1	1	1	1	1	1	1	1	1	1	1	1	1	1	1	1	1	1	1	1	1
KU_N04_32	-	-	2	2	2	-	1	1	1	1	1	1	1	1	1	1	1	1	1	1	1	1	1	1	1	1	1	2	1	1	1	1	1	1	1	1	1	1	1	1	1	-	-	1	1	1	1	1	1
KU_N04_33	1	1	1	1	1	1	1	1	1	1	1	1	1	1	1	1	1	1	1	1	1	1	1	1	1	1	1	1	1	1	1	2	1	1	2	2	1	2	-	-	1	-	-	1	1	1	2	2	1
KU_N04_34	1	1	1	1	1	1	1	2	2	1	1	1	2	2	1	1	1	2	-	1	1	2	2	-	1	1	2	1	1	1	1	1	1	1	1	1	1	2	-	2	1	-	-	1	1	1	2	-	1
KU_N04_35	-	-	2	2	2	2	1	2	2	1	1	1	2	2	1	1	1	2	-	1	1	2	2	-	1	1	2	2	1	1	1	2	1	1	2	2	1	2	-	2	1	1	1	1	1	1	2	2	1
KU_N04_36	-	-	2	2	2	2	1	1	1	1	1	1	1	1	1	1	1	1	1	1	1	1	1	1	1	1	1	1	1	1	1	-	1	1	1	1	1	1	1	1	1	1	1	1	1	1	1	1	1
KU_N04_37	-	-	2	2	2	2	1	2	2	1	1	1	2	2	1	1	1	2	-	1	1	2	2	-	1	1	-	2	1	1	1	2	1	1	2	2	1	-	-	2	1	1	1	1	1	1	2	2	1
KU_N04_38	1	1	1	1	1	1	1	2	2	1	1	1	2	2	1	1	1	2	-	1	1	2	2	-	1	1	-	2	1	1	1	2	1	1	2	2	1	2	-	2	1	1	1	1	1	1	2	2	1
KU_N04_39	1	1	1	1	1	1	1	2	2	1	1	1	2	2	1	1	1	2	-	1	1	2	2	-	1	1	2	2	1	1	1	2	1	1	2	2	1	2	-	2	1	-	-	1	1	1	2	2	1
KU_N04_40	1	1	1	1	1	1	1	1	1	1	1	1	1	1	1	1	1	1	1	1	1	1	1	1	1	1	1	2	1	1	1	2	1	1	2	2	1	2	-	2	1	-	-	1	1	1	2	2	1
KU_N04_41	1	1	1	1	1	1	1	1	1	1	1	1	1	1	1	1	1	1	1	1	1	1	1	1	1	1	1	1	1	1	1	1	1	1	1	1	1	2	-	2	1	-	-	1	1	1	2	2	1
KU_N04_42	1	1	1	1	1	1	1	1	1	1	1	1	1	1	1	1	1	1	1	1	1	1	1	1	1	1	1	1	1	1	1	1	1	1	1	1	1	1	1	1	1	1	1	1	1	1	1	1	1
KU_N04_43	-	-	2	2	2	2	1	2	2	1	1	1	2	2	1	1	1	2	-	1	1	2	1	-	1	1	1	1	1	1	1	1	1	1	1	1	1	-	1	1	1	-	-	1	1	1	1	1	1
KU_N04_44	1	1	1	1	1	1	1	1	1	1	1	1	1	1	1	1	1	1	1	1	1	1	1	1	1	1	1	1	1	1	1	-	1	1	2	1	1	1	1	1	1	1	1	1	1	1	1	1	1
KU_N04_45	1	1	1	1	1	1	1	1	1	1	1	1	1	1	1	1	1	1	1	1	1	1	1	1	1	1	1	1	1	1	1	1	1	1	1	1	1	-	1	1	1	1	1	1	1	1	1	1	1
KU_N04_46	1	1	1	1	1	1	1	1	1	1	1	1	1	1	1	1	1	2	-	1	1	2	2	-	1	1	2	2	1	1	1	2	1	1	2	2	1	2	-	2	1	-	-	1	1	1	2	2	1
KU_N04_47	-	-	2	2	2	2	1	2	2	1	1	1	2	2	1	1	1	2	-	1	1	2	2	-	1	1	2	2	1	1	1	2	1	1	2	2	1	2	-	2	1	-	-	1	1	1	2	2	1
KU_N04_48	1	1	1	1	1	1	1	1	1	1	1	1	1	1	1	1	1	2	-	1	1	2	2	-	1	1	-	2	1	1	1	2	1	1	2	2	1	2	-	2	1	-	-	1	1	1	2	2	1
KU_N04_49	1	1	1	1	1	1	1	1	1	1	1	1	1	1	1	1	1	1	1	1	1	1	1	1	1	1	1	1	1	1	1	1	1	1	1	1	1	1	1	1	1	1	1	1	1	1	1	1	1
KU_N04_50	1	1	1	1	1	1	1	1	1	1	1	1	1	1	1	1	1	1	1	1	1	1	1	1	1	1	1	1	1	1	1	-	1	1	1	1	1	1	1	1	1	1	1	1	1	1	1	1	1
KU_N04_51	-	-	2	2	2	-	1	2	2	1	1	1	2	2	1	1	1	1	1	1	1	1	1	1	1	1	1	1	1	1	1	1	1	1	2	1	1	1	1	1	1	1	1	1	1	1	1	1	1
KU_N04_52	-	-	2	2	2	2	1	2	2	1	1	1	2	2	1	1	1	2	-	1	1	2	2	-	1	1	2	2	1	1	1	2	1	1	2	2	1	2	-	-	1	-	-	1	1	1	2	2	1
KU_N04_53	-	-	2	2	2	2	1	2	2	1	1	1	2	2	1	1	1	2	-	1	1	2	2	-	1	1	2	2	1	1	1	2	1	1	2	2	1	2	-	2	1	1	2	1	1	1	2	2	1
KU_N04_54	1	1	2	2	2	-	1	1	2	1	1	1	1	1	1	1	1	1	1	1	1	1	1	1	1	1	1	1	1	1	1	1	1	1	1	1	1	1	1	1	1	1	1	1	1	1	1	1	1
KU_N04_55	1	1	1	1	1	1	1	1	1	1	1	1	1	1	1	1	1	1	1	1	1	1	1	1	1	1	1	1	1	1	1	-	1	1	1	1	1	1	1	1	1	1	1	1	1	1	1	1	1
KU_N04_56	1	2	2	2	2	-	1	2	2	1	1	1	2	2	1	1	1	1	2	1	1	2	1	2	1	1	2	1	1	1	1	1	1	1	2	1	2	2	2	2	1	2	2	1	1	1	2	2	1
KU_N04_57	1	1	1	1	1	1	1	2	2	1	1	1	2	2	1	1	1	2	-	1	1	2	2	-	1	1	2	2	1	1	1	2	1	1	2	2	1	2	-	2	1	1	2	1	1	1	2	2	1
KU_N04_58	-	-	2	2	2	2	1	1	1	1	1	1	1	1	1	1	1	2	-	1	1	2	2	-	1	1	1	1	1	1	1	1	1	1	1	1	1	1	1	1	1	1	1	1	1	1	1	1	1
KU_N04_59	1	1	1	1	1	1	1	1	1	1	1	1	1	1	1	1	1	2	-	1	1	2	2	-	1	1	2	2	1	1	1	2	1	1	2	2	1	2	-	2	1	-	-	1	1	1	2	2	1
KU_N04_60	-	-	2	2	2	2	1	1	1	1	1	1	1	1	1	1	1	1	1	1	1	1	1	1	1	1	1	1	1	1	1	1	1	1	1	1	1	1	1	1	1	1	1	1	1	1	1	1	1
KU_N04_61	-	-	2	2	2	-	1	2	2	1	1	1	2	2	1	1	1	2	-	1	1	2	2	-	1	1	-	2	1	1	1	2	1	1	2	2	1	2	-	2	1	-	-	1	1	1	2	2	1
KU_N04_62	-	-	2	2	2	-	1	1	1	1	1	1	1	1	1	1	1	1	1	1	1	1	1	1	1	1	1	1	1	1	1	1	1	1	1	1	1	1	1	1	1	1	1	1	1	1	1	1	1
KU_N04_63	-	-	2	2	2	-	1	2	2	1	1	1	2	2	1	1	1	2	-	1	1	2	2	-	1	1	-	2	1	1	1	2	1	1	2	2	1	2	-	2	1	1	1	1	1	1	2	2	1
KU_N04_64	1	1	1	1	1	1	1	1	1	1	1	1	1	1	1	1	1	1	1	1	1	1	1	1	1	1	1	1	1	1	1	1	1	1	1	1	1	1	1	1	1	1	1	1	1	1	1	1	1
KU_N04_65	-	-	2	2	2	2	1	1	1	1	1	1	1	1	1	1	1	1	1	1	1	1	1	1	1	1	1	1	1	1	1	1	1	1	1	1	1	1	1	1	1	1	1	1	1	1	1	1	1
KU_N04_66	1	1	1	1	1	1	1	1	1	1	1	1	1	1	1	1	1	1	1	1	1	1	1	1	1	1	1	1	1	1	1	1	1	1	2	1	1	1	1	1	1	1	1	1	1	1	1	1	1
KU_N04_67	-	-	2	2	2	2	1	2	2	1	1	1	2	2	1	1	1	2	-	1	1	2	2	-	1	1	-	2	1	1	1	2	1	1	2	2	1	2	-	2	1	-	-	1	1	1	2	2	1
KU_N04_68	-	-	2	2	2	2	1	1	1	1	1	1	1	1	1	1	1	1	1	1	1	1	1	1	1	1	1	2	1	1	1	2	1	1	2	2	1	2	-	2	1	-	-	1	1	1	2	2	1
KU_N04_69	1	1	1	1	1	1	1	2	2	1	1	1	2	2	1	1	1	2	-	1	1	2	2	-	1	1	2	2	1	1	1	2	1	1	2	2	1	2	-	2	1	-	-	1	1	1	2	2	1
KU_N04_70	1	1	1	1	1	1	1	1	1	1	1	1	1	1	1	1	1	1	1	1	1	1	1	1	1	1	1	1	1	1	1	1	1	1	1	1	1	-	1	1	1	1	1	1	1	1	1	1	1
KU_N04_71	1	1	1	1	1	1	1	-	1	1	1	1	1	1	1	1	1	1	1	1	1	1	1	1	1	1	1	1	1	1	1	1	1	1	1	1	1	1	1	1	1	1	1	1	1	1	-	1	1
KU_N04_72	1	1	1	1	1	1	1	1	1	1	1	1	1	1	1	1	1	1	1	1	1	1	1	1	1	1	1	1	1	1	1	1	1	1	1	1	1	1	1	1	1	1	1	1	1	1	1	1	1
KU_N04_73	1	1	1	1	1	1	1	1	1	1	1	1	1	1	1	1	1	1	1	1	1	1	1	1	1	1	1	1	1	1	1	1	1	1	1	1	1	1	1	1	1	2	1	1	1	1	1	1	1
KU_N04_74	-	-	2	2	2	2	1	2	2	1	1	1	2	2	1	1	1	2	-	1	1	2	2	-	1	1	-	2	1	1	1	2	1	1	2	2	1	2	1	2	1	-	-	1	1	1	2	2	1
KU_N04_75	-	-	2	2	2	-	1	2	1	1	1	1	1	1	1	1	1	1	1	1	1	1	1	1	1	1	1	2	1	1	1	2	1	1	2	2	1	2	-	2	1	-	-	1	1	1	2	2	1
KU_N04_76	1	1	1	1	1	1	1	2	2	1	1	1	2	2	1	1	1	2	-	1	1	2	2	-	1	1	2	2	1	1	1	2	1	1	2	2	1	2	-	2	1	1	1	1	1	1	1	1	1
KU_N04_77	-	-	2	2	2	2	1	2	2	1	1	1	2	2	1	1	1	2	-	1	1	2	2	-	1	1	-	2	1	1	1	2	1	1	2	2	1	2	-	2	1	-	-	1	1	1	2	2	1
KU_N04_78	1	1	1	1	1	-	1	1	1	1	1	1	1	1	1	1	1	1	1	1	1	1	1	1	1	1	1	1	1	1	1	1	1	1	1	1	1	1	-	1	1	1	1	1	1	1	1	1	1
KU_N04_79	-	-	2	2	2	2	1	1	1	1	1	1	1	1	1	1	1	1	1	1	1	1	1	1	1	1	1	1	1	1	1	1	1	1	1	1	1	1	1	1	1	1	1	1	1	1	1	1	1
KU_N04_80	1	1	1	1	1	1	1	1	1	1	1	1	1	1	1	1	1	1	1	1	1	1	1	1	1	1	1	1	1	1	1	1	1	1	2	1	1	1	1	1	1	1	1	1	1	1	1	1	1
KU_N04_81	-	-	2	2	2	-	1	1	1	1	1	1	1	1	1	1	1	1	1	1	1	1	1	1	1	1	1	1	1	1	1	1	1	1	2	1	1	1	1	1	1	1	1	1	1	1	1	-	1
KU_N04_82	-	-	2	2	2	2	1	2	2	1	1	1	2	2	1	1	1	2	-	1	1	2	2	-	1	1	2	2	1	1	1	2	1	1	2	2	1	2	-	2	1	-	-	1	1	1	2	2	1
KU_N04_83	1	1	1	1	1	1	1	2	2	1	1	1	2	2	1	1	1	2	-	1	1	2	2	-	1	1	-	1	1	1	1	1	1	1	1	1	1	1	1	1	1	1	1	1	1	1	1	1	1
KU_N04_84	1	1	1	1	1	1	1	1	1	1	1	1	1	1	1	1	1	1	1	1	1	1	1	1	1	1	1	1	1	1	1	1	1	1	2	1	1	-	1	1	1	1	1	1	1	1	1	1	1
KU_N04_85	1	1	1	1	1	1	1	1	1	1	1	1	1	1	1	1	1	1	1	1	1	1	1	1	1	1	1	1	1	1	1	1	1	1	1	1	1	1	1	1	1	1	1	1	1	1	1	1	1
KU_N04_86	1	1	1	1	1	1	1	1	1	1	1	1	1	1	1	1	1	1	1	1	1	1	1	1	1	1	1	1	1	1	1	1	1	1	1	1	1	1	1	1	1	-	-	1	1	1	1	1	1
KU_N04_87	1	1	2	2	2	-	1	1	1	1	1	1	1	1	1	1	1	1	1	1	1	1	1	1	1	1	1	1	1	1	1	1	1	1	1	1	1	1	1	1	1	1	1	1	1	1	1	-	1
KU_N04_88	-	-	2	2	2	2	1	2	2	1	1	1	2	2	1	1	1	1	1	1	1	1	1	1	1	1	1	1	1	1	1	1	1	1	2	1	1	1	1	1	1	1	1	1	1	1	1	1	1
KU_N04_89	1	1	1	1	1	1	1	1	1	1	1	1	1	1	1	1	1	1	1	1	1	1	1	1	1	1	1	2	1	1	1	2	1	1	2	2	1	2	-	2	1	-	-	1	1	1	2	2	1
KU_N04_90	-	-	2	2	2	2	1	2	2	1	1	1	2	2	1	1	1	2	-	1	1	2	2	-	1	1	2	2	1	1	1	2	1	1	2	2	-	2	-	2	1	-	-	1	1	1	2	2	1
KU_N04_91	1	1	1	1	1	1	1	1	1	1	1	1	1	1	1	1	1	2	-	1	1	2	2	-	1	1	2	2	1	1	1	2	1	1	2	2	1	2	-	2	1	-	-	1	1	1	2	2	1
KU_N04_92	1	1	1	1	1	1	1	1	1	1	1	1	1	1	1	1	1	1	1	1	1	1	1	1	1	1	1	1	1	1	1	1	1	1	1	1	1	1	1	1	1	1	1	1	1	1	1	1	1
KU_N04_93	1	1	2	2	2	2	1	2	2	1	1	1	2	2	1	1	1	2	-	1	1	2	2	-	1	1	2	2	1	1	1	2	1	1	2	2	1	2	-	2	1	-	-	1	1	1	2	2	1
KU_N04_94	1	1	1	1	1	1	1	1	1	1	1	1	1	1	1	1	1	1	1	1	1	1	1	1	1	1	1	1	1	1	1	1	1	1	2	1	1	1	1	1	1	1	1	1	1	1	1	1	1
KU_N04_95	1	1	1	1	1	1	1	-	2	1	1	1	2	2	1	1	1	2	-	1	1	2	2	-	1	1	-	2	1	1	1	2	1	1	1	1	1	-	-	2	1	1	1	1	1	1	1	1	1
KU_N04_96	1	1	1	2	2	2	1	2	2	1	1	1	2	2	1	1	1	2	-	1	1	2	2	-	1	1	2	2	1	1	1	2	1	1	2	2	1	2	-	2	1	1	1	1	1	1	2	2	1
KU_N04_97	1	1	1	1	1	1	1	1	1	1	1	1	1	1	1	1	1	2	-	1	1	2	2	-	1	1	-	2	1	1	1	2	1	1	1	2	1	2	-	-	1	1	2	1	1	1	2	2	1
KU_N04_98	1	1	1	1	-	1	1	2	2	1	1	1	2	2	1	1	1	2	-	1	1	2	2	-	1	1	-	2	1	1	1	2	1	1	2	2	1	2	-	2	1	-	-	1	1	1	2	2	1
KU_N04_99	1	1	1	1	1	1	1	1	1	1	1	1	1	1	1	1	1	1	1	1	1	1	1	1	1	1	1	2	1	1	1	2	1	1	2	2	1	2	-	2	1	1	1	1	1	1	2	2	1
KU_N04_100	-	-	2	2	2	2	1	2	1	1	1	1	1	1	1	1	1	1	1	1	1	1	1	1	1	1	1	1	1	1	1	1	1	1	2	1	1	1	1	1	1	1	1	1	1	1	1	1	1
[truncated: 5,000 more columns]

## Sheet: N06_genotype
ID	S1A__NOR_595471	S1A__NOR_595482	S1A__NOR_7303026	S1A__NOR_9263136	S1A__NOR_9726460	S1A__NOR_9949097	S1A__NOR_12529794	S1A__NOR_21074620	S1A__NOR_21968053	S1A__NOR_21968011	S1A__NOR_21074737	S1A__NOR_24256975	S1A__NOR_21968066	S1A__NOR_22543282	S1A__NOR_27127673	S1A__NOR_28738717	S1A__NOR_24955038	S1A__NOR_28738755	S1A__NOR_29447662	S1A__NOR_25573635	S1A__NOR_28411538	S1A__NOR_28953852	S1A__NOR_30112972	S1A__NOR_29447698	S1A__NOR_32309303	S1A__NOR_32309323	S1A__NOR_32309331	S1A__NOR_42266170	S1A__NOR_41329191	S1A__NOR_41329181	S1A__NOR_34205202	S1A__NOR_42844303	S1A__NOR_41329183	S1A__NOR_42266131	S1A__NOR_42388195	S1A__NOR_43884194	S1A__NOR_46647036	S1A__NOR_46888705	S1A__NOR_48077719	S1A__NOR_48380044	S1A__NOR_48380036	S1A__NOR_48741447	S1A__NOR_48741514	S1A__NOR_48380012	S1A__NOR_43720480	S1A__NOR_51994154	S1A__NOR_51144889	S1A__NOR_50871666	S1A__NOR_253111255
N61	1	1	1	1	1	1	1	1	1	1	1	1	1	1	1	1	1	1	1	1	1	1	1	1	1	1	1	1	1	1	1	1	1	1	1	1	1	1	1	1	1	1	1	1	1	1	1	1	1
N06_parent	1	2	2	2	2	2	1	2	2	1	2	1	2	2	1	1	1	1	2	1	2	2	1	2	1	1	2	1	1	2	1	1	2	2	-	1	2	2	2	2	2	2	2	2	1	1	2	2	0.5
KU_N06_1	1	1	2	1	-	1	1	2	-	1	1	1	1	1	1	1	1	1	-	1	-	-	1	-	1	1	2	1	1	2	1	1	2	2	2	1	-	2	2	1	1	1	1	1	1	1	2	1	1
KU_N06_2	1	2	2	2	2	-	1	2	2	1	2	1	2	2	1	1	1	1	1	1	1	1	1	1	1	1	1	1	1	1	1	1	1	1	1	1	1	1	1	1	1	1	1	1	1	1	1	1	2
KU_N06_3	1	2	2	2	2	2	1	1	1	1	1	1	1	1	1	1	1	1	1	1	1	1	1	1	1	1	1	1	1	1	1	1	1	1	1	1	1	1	1	1	1	1	1	1	1	1	1	1	1
KU_N06_4	1	1	1	1	1	1	1	2	2	1	2	1	2	2	1	1	1	1	2	1	2	2	1	2	1	1	2	1	1	2	1	1	2	2	2	1	2	2	2	2	2	2	2	2	1	1	2	2	1
KU_N06_5	1	2	2	2	2	2	1	2	2	1	2	1	2	2	1	1	1	1	2	1	2	2	1	2	1	1	2	1	1	2	1	1	2	2	2	1	2	2	2	2	2	2	2	2	1	1	2	2	1
KU_N06_6	1	1	0.5	1	1	1	1	1	1	1	1	1	1	1	1	1	1	1	1	1	1	1	1	1	1	1	1	1	1	1	1	1	-	1	1	1	1	1	1	1	1	1	1	1	1	1	1	1	2
KU_N06_7	1	2	0.5	1	1	1	1	1	1	1	1	1	1	1	1	1	1	1	1	1	1	1	1	1	1	1	1	1	1	1	1	1	1	1	1	1	1	1	1	1	1	1	1	1	1	1	1	1	1
KU_N06_8	1	1	1	1	1	1	1	2	2	1	2	1	2	2	1	1	1	1	2	1	2	2	1	2	1	1	2	1	1	2	1	1	2	2	2	1	2	2	2	2	2	2	2	2	1	1	2	1	-
KU_N06_9	1	1	1	1	1	1	1	1	1	1	1	1	1	1	1	1	1	1	1	1	1	1	1	1	1	1	1	1	1	1	1	1	1	1	2	1	1	1	-	1	1	1	1	1	1	1	1	1	2
KU_N06_10	1	1	2	2	1	0.5	1	1	2	1	1	1	2	2	1	1	1	1	0.5	1	2	2	1	0.5	1	1	0.5	1	1	2	1	1	2	1	1	1	1	2	1	1	1	2	2	1	1	1	-	2	-
KU_N06_11	1	2	1	1	1	1	1	1	1	1	1	1	1	1	1	1	1	1	1	1	1	1	1	1	1	1	1	1	1	1	1	1	1	1	1	1	1	1	1	1	1	2	2	1	1	1	2	2	2
KU_N06_12	1	1	1	1	1	1	1	1	1	1	1	1	1	1	1	1	1	1	1	1	1	1	1	1	1	1	1	1	1	2	1	1	2	2	-	1	2	1	2	2	2	1	1	2	1	1	2	2	0.5
KU_N06_13	1	1	1	1	1	1	1	1	1	1	1	1	1	1	1	1	1	1	1	1	1	1	1	1	1	1	1	1	1	1	1	1	1	1	1	1	1	-	1	1	1	1	1	1	1	1	1	1	1
KU_N06_14	1	2	2	2	2	2	1	2	2	1	2	1	2	2	1	1	1	1	2	1	2	2	1	2	1	1	2	1	1	2	1	1	2	2	2	1	2	2	2	-	-	2	2	-	1	1	2	2	0.5
KU_N06_15	1	2	2	2	2	2	1	2	2	1	2	1	2	2	1	1	1	1	2	1	2	2	1	2	1	1	2	1	1	0.5	1	1	2	2	-	1	2	2	2	2	2	2	2	2	1	1	2	2	1
KU_N06_16	1	1	1	1	1	1	1	1	1	1	1	1	1	1	1	1	1	1	1	1	1	1	1	1	1	1	1	1	1	1	1	1	1	1	2	1	1	1	1	1	1	1	1	1	1	1	1	1	2
KU_N06_17	1	2	2	2	2	-	1	1	1	1	1	1	1	1	1	1	1	1	1	1	1	1	1	1	1	1	1	1	1	1	1	1	1	1	1	1	1	1	1	1	1	1	1	1	1	1	1	1	1
KU_N06_18	1	2	2	2	2	2	1	2	2	1	2	1	2	2	1	1	1	1	2	1	2	2	1	2	1	1	2	1	1	2	1	1	2	2	2	1	2	2	2	2	2	2	2	2	1	1	2	2	1
KU_N06_19	1	2	2	2	2	-	1	2	2	1	2	1	2	2	1	1	1	1	2	1	2	2	1	2	1	1	2	1	1	2	1	1	2	2	-	1	2	2	-	2	2	2	2	2	1	1	2	2	0.5
KU_N06_20	1	2	2	2	2	2	1	2	2	1	2	1	2	2	1	1	1	1	1	1	1	1	1	1	1	1	1	1	1	1	1	1	1	1	1	1	1	1	1	-	-	1	1	-	1	1	1	1	1
KU_N06_21	1	1	1	1	1	1	1	1	1	1	1	1	1	1	1	1	1	1	1	1	1	1	1	1	1	1	1	1	1	2	1	1	2	2	-	1	2	2	2	2	2	2	2	2	1	1	2	2	2
KU_N06_22	1	2	2	2	2	-	1	2	2	1	2	1	2	2	1	1	1	1	2	1	2	2	1	2	1	1	2	1	1	-	1	1	-	2	-	1	2	2	2	2	2	2	2	2	1	1	2	2	1
KU_N06_23	1	2	2	2	2	2	1	2	2	1	2	1	2	2	1	1	1	1	2	1	2	2	1	2	1	1	2	1	1	0.5	1	1	2	2	2	1	2	2	2	2	2	2	2	2	1	1	2	-	2
KU_N06_24	1	2	2	2	2	2	1	2	2	1	2	1	2	2	1	1	1	1	2	1	2	2	1	2	1	1	2	1	1	2	1	1	2	2	-	1	2	2	2	2	2	2	2	2	1	1	2	2	2
KU_N06_25	1	2	2	2	2	1	1	2	2	1	2	1	2	0.5	1	1	1	1	2	1	2	2	1	2	1	1	2	1	1	2	1	1	2	2	2	1	2	2	2	2	2	2	2	2	1	1	2	2	1
KU_N06_26	1	1	1	1	1	1	1	1	1	1	1	1	1	1	1	1	1	1	1	1	1	1	1	1	1	1	1	1	1	1	1	1	1	1	1	1	1	1	1	1	1	1	1	1	1	1	1	1	2
KU_N06_27	1	1	1	1	1	1	1	2	2	1	2	1	2	2	1	1	1	1	2	1	2	2	1	2	1	1	2	1	1	0.5	1	1	2	2	-	1	2	2	2	2	2	2	2	2	1	1	2	2	2
KU_N06_28	1	2	2	2	2	2	1	2	2	1	2	1	2	2	1	1	1	1	2	1	2	2	1	2	1	1	1	1	1	1	1	1	1	1	1	1	1	1	1	1	1	1	1	1	1	1	1	1	-
KU_N06_29	1	1	1	1	1	1	1	1	1	1	1	1	1	1	1	1	1	1	2	1	2	2	1	2	1	1	2	1	1	2	1	1	2	2	-	1	2	2	2	2	2	2	2	2	1	1	2	2	-
KU_N06_30	1	1	0.5	1	1	1	1	1	1	1	1	1	1	1	1	1	1	1	1	1	1	1	1	1	1	1	1	1	1	1	1	1	1	1	1	1	1	1	1	1	1	1	1	1	1	1	1	1	2
KU_N06_31	1	2	2	2	2	2	1	2	2	1	2	1	2	2	1	1	1	1	1	1	1	1	1	1	1	1	1	1	1	1	1	1	1	1	1	1	1	1	1	1	1	-	-	1	1	1	1	1	1
KU_N06_32	1	2	2	2	2	2	1	2	2	1	2	1	2	2	1	1	1	1	2	1	2	2	1	2	1	1	2	1	1	2	1	1	2	2	2	1	2	2	2	2	2	2	2	2	1	1	2	2	2
KU_N06_33	1	1	2	1	1	1	1	1	1	1	1	1	1	1	1	1	1	1	1	1	1	1	1	1	1	1	1	1	1	1	1	1	1	1	1	1	1	1	1	1	1	1	1	1	1	1	1	1	2
KU_N06_34	1	2	2	-	-	-	1	-	-	1	-	1	-	-	1	1	1	1	-	1	-	-	1	-	1	1	-	1	1	-	1	1	-	-	-	1	-	-	-	-	-	-	-	-	1	1	-	-	-
KU_N06_35	1	2	2	2	2	2	1	1	1	1	1	1	1	1	1	1	1	1	1	1	1	1	1	1	1	1	1	1	1	1	1	1	1	1	1	1	1	1	1	1	1	1	1	1	1	1	1	1	1
KU_N06_36	1	2	2	2	2	2	1	2	2	1	2	1	2	2	1	1	1	1	2	1	-	2	1	2	1	1	2	1	1	1	1	1	-	2	2	1	2	2	-	2	2	2	2	2	1	1	2	2	1
KU_N06_37	1	2	2	2	2	2	1	2	2	1	2	1	2	2	1	1	1	1	1	1	1	1	1	1	1	1	1	1	1	1	1	1	1	1	1	1	1	1	1	1	1	1	1	1	1	1	1	1	0.5
KU_N06_38	1	1	2	1	1	1	1	1	1	1	1	1	1	1	1	1	1	1	1	1	1	1	1	1	1	1	1	1	1	1	1	1	1	1	1	1	1	1	1	1	1	1	1	1	1	1	1	1	1
KU_N06_39	1	2	0.5	1	1	1	1	2	2	1	2	1	2	2	1	1	1	1	2	1	2	2	1	2	1	1	2	1	1	2	1	1	2	2	2	1	2	2	2	2	2	2	2	2	1	1	2	2	1
KU_N06_40	1	1	1	1	1	1	1	1	1	1	1	1	1	1	1	1	1	1	1	1	1	1	1	1	1	1	1	1	1	1	1	1	1	1	1	1	1	1	1	1	1	1	1	1	1	1	1	1	2
KU_N06_41	1	2	2	2	2	2	1	2	2	1	2	1	2	2	1	1	1	1	2	1	2	2	1	2	1	1	2	1	1	1	1	1	2	2	2	1	2	2	2	2	2	2	2	2	1	1	2	2	2
KU_N06_42	1	1	1	1	1	1	1	1	1	1	1	1	1	1	1	1	1	1	1	1	1	1	1	1	1	1	1	1	1	1	1	1	1	1	1	1	1	1	1	1	1	1	1	1	1	1	1	2	-
KU_N06_43	1	2	2	2	2	2	1	2	2	1	2	1	2	2	1	1	1	1	2	1	2	2	1	2	1	1	2	1	1	0.5	1	1	2	2	2	1	2	2	2	2	2	2	2	2	1	1	2	2	1
KU_N06_44	1	1	2	1	1	1	1	1	1	1	1	1	1	1	1	1	1	1	1	1	1	1	1	1	1	1	1	1	1	2	1	1	2	2	2	1	2	2	2	2	2	1	2	2	1	1	2	2	1
KU_N06_45	1	1	1	1	1	1	1	1	1	1	1	1	1	1	1	1	1	1	1	1	1	1	1	1	1	1	1	1	1	2	1	1	2	2	-	1	2	2	2	2	2	2	2	2	1	1	2	2	-
KU_N06_46	1	1	0.5	1	1	1	1	2	2	1	2	1	2	2	1	1	1	1	2	1	2	2	1	2	1	1	2	1	1	1	1	1	1	1	1	1	1	1	1	1	1	1	1	1	1	1	1	1	2
KU_N06_47	1	2	0.5	1	1	1	1	1	1	1	1	1	1	1	1	1	1	1	1	1	1	1	1	1	1	1	1	1	1	1	1	1	1	1	1	1	1	1	1	1	1	1	1	1	1	1	1	1	1
KU_N06_48	1	2	2	2	2	2	1	2	2	1	2	1	2	2	1	1	1	1	2	1	2	2	1	2	1	1	2	1	1	2	1	1	2	2	-	1	2	2	2	2	2	0.5	0.5	2	1	1	2	2	1
KU_N06_49	1	1	2	1	1	1	1	2	2	1	2	1	2	2	1	1	1	1	2	1	2	2	1	2	1	1	2	1	1	2	1	1	2	2	2	1	2	2	2	2	2	2	2	2	1	1	2	2	2
KU_N06_50	1	2	2	2	2	2	1	2	2	1	2	1	2	2	1	1	1	1	0.5	1	2	2	1	0.5	1	1	2	1	1	1	1	1	1	1	1	1	1	1	1	1	1	2	2	1	1	1	2	2	1
KU_N06_51	1	1	1	1	1	1	1	1	1	1	1	1	1	1	1	1	1	1	2	1	-	2	1	2	1	1	2	1	1	2	1	1	2	2	2	1	2	2	2	2	2	1	2	2	1	1	2	2	1
KU_N06_52	1	1	0.5	1	1	1	1	1	1	1	1	1	1	1	1	1	1	1	1	1	1	1	1	1	1	1	1	1	1	1	1	1	1	1	1	1	1	1	1	1	1	1	1	1	1	1	1	1	1
KU_N06_53	1	1	0.5	1	1	1	1	2	2	1	2	1	2	2	1	1	1	1	2	1	2	2	1	2	1	1	2	1	1	0.5	1	1	2	2	-	1	2	2	2	2	2	2	2	2	1	1	2	2	1
KU_N06_54	1	1	2	2	2	2	1	1	1	1	1	1	1	1	1	1	1	1	1	1	1	1	1	1	1	1	1	1	1	1	1	1	1	1	1	1	1	1	1	1	1	1	1	1	1	1	1	1	1
KU_N06_55	1	2	2	2	2	2	1	2	2	1	2	1	2	2	1	1	1	1	2	1	2	2	1	2	1	1	2	1	1	2	1	1	2	2	-	1	2	2	2	2	2	2	2	2	1	1	2	2	1
KU_N06_56	1	2	2	2	2	2	1	2	2	1	2	1	2	2	1	1	1	1	2	1	2	2	1	2	1	1	2	1	1	2	1	1	2	2	2	1	2	2	2	2	2	2	2	2	1	1	2	2	1
KU_N06_57	1	2	2	2	2	-	1	2	2	1	2	1	2	2	1	1	1	1	2	1	-	2	1	2	1	1	2	1	1	1	1	1	2	2	-	1	2	2	2	2	2	2	2	2	1	1	2	2	0.5
KU_N06_58	1	2	2	2	2	2	1	2	2	1	2	1	2	2	1	1	1	1	2	1	2	2	1	2	1	1	2	1	1	2	1	1	2	2	-	1	2	2	2	2	2	2	2	2	1	1	2	2	1
KU_N06_59	1	2	0.5	1	1	1	1	1	1	1	1	1	1	1	1	1	1	1	1	1	1	1	1	1	1	1	1	1	1	1	1	1	-	1	1	1	1	1	1	1	1	1	1	1	1	1	1	1	1
KU_N06_60	1	1	1	1	1	1	1	1	1	1	1	1	1	1	1	1	1	1	0.5	1	1	1	1	1	1	1	2	1	1	2	1	1	2	2	-	1	2	2	2	2	2	1	1	2	1	1	1	1	2
KU_N06_61	1	1	0.5	1	1	1	1	2	2	1	2	1	2	2	1	1	1	1	2	1	2	2	1	2	1	1	2	1	1	2	1	1	2	2	2	1	2	2	2	2	2	2	2	2	1	1	2	2	2
KU_N06_62	1	1	1	1	1	1	1	1	1	1	1	1	1	1	1	1	1	1	1	1	1	1	1	1	1	1	1	1	1	1	1	1	-	1	1	1	1	1	1	1	1	1	1	1	1	1	1	1	2
KU_N06_63	1	1	1	1	1	-	1	2	2	1	2	1	2	2	1	1	1	1	2	1	2	2	1	2	1	1	1	1	1	1	1	1	1	1	1	1	1	1	1	1	1	1	1	1	1	1	1	1	0.5
KU_N06_64	1	1	0.5	1	1	1	1	2	2	1	2	1	2	2	1	1	1	1	2	1	2	2	1	2	1	1	2	1	1	2	1	1	2	2	2	1	2	2	2	2	2	2	2	2	1	1	2	-	2
KU_N06_65	1	1	1	1	1	1	1	2	2	1	2	1	2	2	1	1	1	1	2	1	2	2	1	2	1	1	2	1	1	2	1	1	2	2	2	1	1	1	1	1	1	1	1	1	1	1	-	1	-
KU_N06_66	1	2	2	2	2	2	1	2	2	1	2	1	2	2	1	1	1	1	1	1	1	1	1	1	1	1	1	1	1	1	1	1	1	1	1	1	1	2	2	2	2	2	2	2	1	1	2	2	1
KU_N06_67	1	2	1	1	1	1	1	1	1	1	1	1	1	1	1	1	1	1	1	1	1	1	1	1	1	1	1	1	1	1	1	1	1	1	2	1	1	1	1	1	1	1	1	1	1	1	2	2	1
KU_N06_68	1	2	2	2	2	2	1	2	2	1	2	1	2	2	1	1	1	1	2	1	2	2	1	2	1	1	2	1	1	2	1	1	2	2	-	1	2	2	2	2	2	1	2	2	1	1	2	2	0.5
KU_N06_69	1	-	2	2	2	2	1	2	2	1	2	1	2	2	1	1	1	1	2	1	2	2	1	2	1	1	1	1	1	1	1	1	1	1	1	1	1	1	1	1	1	1	1	1	1	1	1	1	2
KU_N06_70	1	1	1	1	1	1	1	1	1	1	1	1	1	1	1	1	1	1	1	1	1	1	1	1	1	1	1	1	1	1	1	1	1	1	1	1	1	1	1	1	1	1	1	1	1	1	1	1	0.5
KU_N06_71	1	1	1	1	1	1	1	-	1	1	-	1	1	1	1	1	1	1	1	1	1	1	1	1	1	1	1	1	1	1	1	1	1	1	1	1	2	1	2	-	2	2	2	2	1	1	2	2	1
KU_N06_72	1	1	1	1	1	1	1	1	1	1	1	1	1	1	1	1	1	1	1	1	1	1	1	1	1	1	1	1	1	1	1	1	1	1	1	1	1	1	1	1	1	1	1	1	1	1	1	1	2
KU_N06_73	1	2	2	2	2	2	1	2	2	1	2	1	2	2	1	1	1	1	1	1	1	1	1	1	1	1	2	1	1	1	1	1	2	2	2	1	2	2	2	2	2	2	2	2	1	1	-	2	1
KU_N06_74	1	2	2	2	2	2	1	2	2	1	2	1	2	2	1	1	1	1	2	1	2	2	1	2	1	1	2	1	1	2	1	1	2	2	-	1	2	2	2	2	2	2	2	2	1	1	2	2	-
KU_N06_75	1	1	1	1	1	1	1	1	1	1	1	1	1	1	1	1	1	1	1	1	1	1	1	1	1	1	1	1	1	1	1	1	-	1	2	1	1	1	1	1	1	1	1	1	1	1	1	1	2
KU_N06_76	1	1	1	1	1	1	1	1	1	1	1	1	1	1	1	1	1	1	1	1	1	1	1	1	1	1	1	1	1	1	1	1	1	1	1	1	1	1	1	1	1	1	1	1	1	1	1	1	2
KU_N06_77	1	2	2	2	2	-	1	2	2	1	2	1	2	2	1	1	1	1	2	1	2	2	1	2	1	1	2	1	1	2	1	1	2	2	2	1	2	1	1	1	1	1	1	1	1	1	1	1	1
KU_N06_78	1	1	1	1	1	1	1	2	2	1	2	1	2	2	1	1	1	1	2	1	2	2	1	2	1	1	2	1	1	1	1	1	1	1	1	1	1	1	1	1	1	1	1	1	1	1	1	1	1
KU_N06_79	1	1	1	1	1	1	1	1	1	1	1	1	1	1	1	1	1	1	1	1	1	1	1	1	1	1	1	1	1	1	1	1	1	1	1	1	1	1	1	-	-	1	1	-	1	1	1	1	1
KU_N06_80	1	2	0.5	1	1	1	1	1	1	1	1	1	1	1	1	1	1	1	1	1	1	1	1	1	1	1	1	1	1	1	1	1	-	1	1	1	1	1	1	1	1	1	1	1	1	1	1	1	1
KU_N06_81	1	1	1	1	1	1	1	1	1	1	1	1	1	1	1	1	1	1	1	1	1	1	1	1	1	1	1	1	1	1	1	1	1	1	1	1	1	1	1	1	1	1	1	1	1	1	1	-	2
KU_N06_82	1	2	1	1	2	1	1	1	1	1	1	1	1	1	1	1	1	1	1	1	1	1	1	1	1	1	1	1	1	1	1	1	1	1	1	1	1	1	1	1	1	1	1	1	1	1	1	1	1
KU_N06_83	1	2	2	2	2	2	1	1	1	1	1	1	1	1	1	1	1	1	1	1	1	1	1	1	1	1	1	1	1	1	1	1	1	1	2	1	1	1	1	1	1	1	1	1	1	1	1	1	1
KU_N06_84	1	2	2	2	2	2	1	2	2	1	2	1	2	2	1	1	1	1	2	1	2	2	1	2	1	1	2	1	1	2	1	1	2	2	2	1	2	2	2	2	2	2	2	2	1	1	2	2	2
KU_N06_85	1	2	2	2	2	-	1	-	2	1	2	1	2	2	1	1	1	1	1	1	1	1	1	1	1	1	1	1	1	1	1	1	1	1	2	1	-	1	1	1	1	1	1	1	1	1	1	1	1
KU_N06_86	1	2	2	2	2	2	1	2	2	1	2	1	2	2	1	1	1	1	2	1	2	2	1	2	1	1	2	1	1	2	1	1	2	2	2	1	2	2	2	2	2	1	1	2	1	1	2	2	1
KU_N06_87	1	1	1	1	1	1	1	1	1	1	1	1	1	1	1	1	1	1	1	1	1	1	1	1	1	1	2	1	1	2	1	1	2	2	2	1	1	1	1	1	1	1	1	1	1	1	1	1	1
KU_N06_88	1	1	1	1	1	1	1	1	1	1	1	1	1	1	1	1	1	1	1	1	1	1	1	1	1	1	1	1	1	1	1	1	1	1	1	1	1	1	1	1	1	1	1	1	1	1	1	1	-
KU_N06_89	1	1	1	1	1	1	1	1	1	1	1	1	1	1	1	1	1	1	1	1	1	1	1	1	1	1	1	1	1	1	1	1	1	1	1	1	1	1	1	1	1	1	1	1	1	1	1	1	1
KU_N06_90	1	1	1	1	1	1	1	1	1	1	1	1	1	1	1	1	1	1	1	1	1	1	1	1	1	1	1	1	1	1	1	1	1	1	2	1	1	-	1	1	1	1	1	1	1	1	1	1	2
KU_N06_91	1	0.5	1	1	1	1	1	1	1	1	1	1	1	1	1	1	1	1	1	1	1	1	1	1	1	1	1	1	1	1	1	1	1	1	1	1	1	1	1	1	1	1	1	1	1	1	1	1	2
KU_N06_92	1	1	1	1	1	1	1	1	1	1	1	1	1	1	1	1	1	1	1	1	1	1	1	1	1	1	1	1	1	1	1	1	1	1	1	1	1	1	1	1	1	1	1	1	1	1	1	1	2
KU_N06_93	1	2	2	1	1	1	1	1	1	1	1	1	1	1	1	1	1	1	1	1	1	1	1	1	1	1	1	1	1	1	1	1	1	1	2	1	1	1	1	1	1	1	1	1	1	1	1	1	-
KU_N06_94	1	2	2	2	2	2	1	2	2	1	2	1	2	2	1	1	1	1	0.5	1	1	1	1	0.5	1	1	1	1	1	1	1	1	2	1	2	1	1	1	1	1	1	1	1	1	1	1	1	1	1
KU_N06_95	1	2	2	2	2	2	1	2	2	1	2	1	2	2	1	1	1	1	2	1	2	2	1	2	1	1	2	1	1	2	1	1	2	2	2	1	2	2	2	2	2	2	2	2	1	1	2	2	2
KU_N06_96	1	1	1	1	1	1	1	1	1	1	1	1	1	1	1	1	1	1	1	1	0.5	0.5	1	1	1	1	0.5	1	1	1	1	1	-	2	1	1	2	2	2	2	2	2	2	2	1	1	2	2	2
KU_N06_97	1	2	2	2	2	-	1	2	2	1	2	1	2	2	1	1	1	1	2	1	2	2	1	2	1	1	2	1	1	1	1	1	-	2	-	1	2	2	2	2	2	2	2	2	1	1	2	2	1
KU_N06_98	1	1	1	1	1	1	1	1	1	1	1	1	1	1	1	1	1	1	1	1	1	1	1	1	1	1	1	1	1	1	1	1	1	1	1	1	1	1	1	1	1	1	1	1	1	1	1	1	2
KU_N06_99	1	2	2	2	2	2	1	-	2	1	2	1	2	2	1	1	1	1	2	1	-	2	1	2	1	1	2	1	1	0.5	1	1	2	2	-	1	-	2	2	2	2	2	2	2	1	1	2	2	2
KU_N06_100	1	1	1	1	1	1	1	2	2	1	2	1	2	2	1	1	1	1	-	1	2	2	1	-	1	1	2	1	1	2	1	1	2	2	-	1	2	2	2	2	2	2	2	2	1	1	2	2	0.5
[truncated: 5,000 more columns]

## Sheet: N07_genotype
ID	S1A__NOR_595471	S1A__NOR_595482	S1A__NOR_7303026	S1A__NOR_9263136	S1A__NOR_9726460	S1A__NOR_9949097	S1A__NOR_12529794	S1A__NOR_21074620	S1A__NOR_21968053	S1A__NOR_21968011	S1A__NOR_21074737	S1A__NOR_24256975	S1A__NOR_21968066	S1A__NOR_22543282	S1A__NOR_27127673	S1A__NOR_28738717	S1A__NOR_24955038	S1A__NOR_28738755	S1A__NOR_29447662	S1A__NOR_25573635	S1A__NOR_28411538	S1A__NOR_28953852	S1A__NOR_30112972	S1A__NOR_29447698	S1A__NOR_32309303	S1A__NOR_32309323	S1A__NOR_32309331	S1A__NOR_42266170	S1A__NOR_41329191	S1A__NOR_41329181	S1A__NOR_34205202	S1A__NOR_42844303	S1A__NOR_41329183	S1A__NOR_42266131	S1A__NOR_42388195	S1A__NOR_43884194	S1A__NOR_46647036	S1A__NOR_46888705	S1A__NOR_48077719	S1A__NOR_48380044	S1A__NOR_48380036	S1A__NOR_48741447	S1A__NOR_48741514	S1A__NOR_48380012	S1A__NOR_43720480	S1A__NOR_51994154	S1A__NOR_51144889	S1A__NOR_50871666	S1A__NOR_253111255
N61	1	1	1	1	1	1	1	1	1	1	1	1	1	1	1	1	1	1	1	1	1	1	1	1	1	1	1	1	1	1	1	1	1	1	1	1	1	1	1	1	1	1	1	1	1	1	1	1	1
N07_parent	-	-	2	2	2	2	1	2	2	1	2	1	2	2	1	1	1	1	2	1	2	2	1	2	1	1	2	1	1	2	1	1	2	2	2	1	2	2	2	2	2	2	2	2	1	1	2	2	2
KU_N07_1	-	-	2	2	2	-	1	2	2	1	2	1	2	2	1	1	1	1	1	1	1	1	1	1	1	1	2	1	1	2	1	1	2	2	2	1	2	2	2	2	2	0.5	0.5	2	1	1	2	2	1
KU_N07_2	-	-	2	2	2	2	1	2	2	1	2	1	2	2	1	1	1	1	2	1	2	2	1	2	1	1	2	1	1	2	1	1	2	2	2	1	2	2	2	2	2	2	2	2	1	1	2	2	-
KU_N07_3	1	1	2	2	2	-	1	2	2	1	2	1	2	2	1	1	1	1	2	1	2	2	1	2	1	1	2	1	1	1	1	1	-	2	2	1	2	2	2	2	2	2	2	2	1	1	2	2	1
KU_N07_4	-	-	2	2	2	2	1	2	2	1	2	1	2	2	1	1	1	1	1	1	1	1	1	1	1	1	1	1	1	1	1	1	1	1	1	1	-	1	1	1	1	1	1	1	1	1	1	1	2
KU_N07_5	-	-	2	2	2	2	1	2	2	1	2	1	2	2	1	1	1	1	2	1	2	2	1	2	1	1	2	1	1	2	1	1	2	2	2	1	2	2	2	2	2	2	2	2	1	1	2	2	1
KU_N07_6	-	-	2	2	2	-	1	1	1	1	1	1	1	1	1	1	1	1	1	1	1	1	1	1	1	1	1	1	1	1	1	1	1	1	1	1	1	-	1	1	1	1	1	1	1	1	1	1	2
KU_N07_7	-	-	2	2	2	2	1	2	2	1	2	1	2	2	1	1	1	1	2	1	2	2	1	2	1	1	2	1	1	2	1	1	2	2	2	1	1	1	1	1	1	1	1	1	1	1	1	1	2
KU_N07_8	1	1	0.5	1	1	1	1	-	1	1	-	1	1	1	1	1	1	1	2	1	2	2	1	2	1	1	2	1	1	1	1	1	2	2	2	1	2	2	2	2	2	2	2	2	1	1	2	-	1
KU_N07_9	1	1	1	1	1	1	1	1	1	1	1	1	1	1	1	1	1	1	1	1	1	1	1	1	1	1	1	1	1	1	1	1	1	1	1	1	1	1	1	1	1	1	1	1	1	1	1	1	1
KU_N07_10	1	1	0.5	1	1	1	1	1	1	1	1	1	1	1	1	1	1	1	1	1	1	1	1	1	1	1	1	1	1	1	1	1	1	1	1	1	1	1	1	1	1	1	1	1	1	1	1	1	2
KU_N07_11	-	-	2	2	2	2	1	2	2	1	2	1	2	2	1	1	1	1	2	1	2	2	1	2	1	1	2	1	1	1	1	1	2	2	2	1	2	2	2	2	2	2	1	2	1	1	2	2	1
KU_N07_12	-	-	2	2	2	-	1	2	2	1	2	1	2	2	1	1	1	1	1	1	1	1	1	1	1	1	1	1	1	1	1	1	1	1	1	1	1	1	1	1	1	1	1	1	1	1	1	1	1
KU_N07_13	1	1	2	1	1	1	1	1	1	1	1	1	1	1	1	1	1	1	1	1	1	1	1	1	1	1	1	1	1	1	1	1	1	1	1	1	1	1	1	1	1	1	1	1	1	1	1	1	1
KU_N07_14	1	1	1	1	1	1	1	1	1	1	1	1	1	1	1	1	1	1	1	1	1	1	1	1	1	1	1	1	1	1	1	1	1	1	1	1	1	1	1	1	1	1	1	1	1	1	2	2	2
KU_N07_15	1	1	1	1	1	1	1	1	1	1	1	1	1	1	1	1	1	1	1	1	1	1	1	1	1	1	1	1	1	1	1	1	1	1	1	1	1	1	1	1	1	1	1	1	1	1	1	-	1
KU_N07_16	1	1	1	1	1	1	1	1	1	1	1	1	1	1	1	1	1	1	1	1	1	1	1	1	1	1	1	1	1	1	1	1	2	1	1	1	1	1	1	1	1	1	1	1	1	1	1	1	2
KU_N07_17	-	-	2	2	2	2	1	2	2	1	2	1	2	2	1	1	1	1	2	1	2	2	1	2	1	1	2	1	1	2	1	1	2	2	2	1	2	2	2	2	2	2	2	2	1	1	2	2	1
KU_N07_18	-	-	2	2	2	-	1	1	2	1	1	1	2	1	1	1	1	1	1	1	1	1	1	1	1	1	1	1	1	1	1	1	1	1	1	1	1	-	1	1	1	1	1	1	1	1	1	1	-
KU_N07_19	1	1	0.5	1	1	1	1	1	1	1	1	1	1	1	1	1	1	1	1	1	1	1	1	1	1	1	1	1	1	1	1	1	1	1	2	1	1	1	1	1	1	1	1	1	1	1	1	1	2
KU_N07_20	1	1	1	1	1	1	1	1	1	1	1	1	1	1	1	1	1	1	1	1	1	1	1	1	1	1	1	1	1	2	1	1	2	2	2	1	2	2	2	2	2	2	2	2	1	1	2	2	2
KU_N07_21	1	1	1	1	1	1	1	1	1	1	1	1	1	1	1	1	1	1	1	1	1	1	1	1	1	1	1	1	1	1	1	1	1	1	1	1	1	1	2	2	2	2	2	2	1	1	2	2	-
KU_N07_22	-	-	2	2	2	2	1	2	2	1	2	1	2	2	1	1	1	1	2	1	2	2	1	2	1	1	2	1	1	1	1	1	2	2	2	1	2	2	2	2	2	2	2	2	1	1	2	2	-
KU_N07_23	-	-	2	2	2	2	1	2	2	1	2	1	2	2	1	1	1	1	2	1	2	2	1	2	1	1	2	1	1	2	1	1	2	2	2	1	2	2	2	2	2	2	2	2	1	1	2	2	1
KU_N07_24	1	1	1	1	1	1	1	-	1	1	-	1	1	1	1	1	1	1	1	1	1	1	1	1	1	1	1	1	1	1	1	1	2	2	2	1	2	2	2	2	2	2	2	2	1	1	2	2	2
KU_N07_25	1	1	0.5	1	1	1	1	1	1	1	1	1	1	1	1	1	1	1	1	1	1	1	1	1	1	1	1	1	1	1	1	1	1	1	2	1	1	1	1	1	1	1	1	1	1	1	1	1	1
KU_N07_26	-	-	2	2	2	-	1	2	2	1	2	1	2	2	1	1	1	1	1	1	1	1	1	1	1	1	1	1	1	1	1	1	1	1	1	1	1	1	1	1	1	1	1	1	1	1	1	1	2
KU_N07_27	1	1	1	1	1	1	1	2	2	1	2	1	2	2	1	1	1	1	1	1	1	1	1	1	1	1	1	1	1	2	1	1	2	2	2	1	2	2	2	2	2	2	2	2	1	1	2	2	-
KU_N07_28	1	1	1	1	1	1	1	1	1	1	1	1	1	1	1	1	1	1	1	1	1	1	1	1	1	1	1	1	1	1	1	1	1	1	1	1	1	1	1	1	1	-	-	1	1	1	1	1	2
KU_N07_29	-	-	2	2	2	-	1	2	2	1	-	1	2	2	1	1	1	1	2	1	2	2	1	2	1	1	2	1	1	2	1	1	2	2	-	1	2	2	2	2	2	2	2	2	1	1	2	2	1
KU_N07_30	-	-	2	2	2	-	1	2	2	1	2	1	2	2	1	1	1	1	1	1	1	1	1	1	1	1	1	1	1	1	1	1	1	1	2	1	-	1	1	1	1	1	1	1	1	1	1	1	-
KU_N07_31	1	1	1	1	1	1	1	1	1	1	1	1	1	1	1	1	1	1	1	1	1	1	1	1	1	1	1	1	1	1	1	1	1	1	1	1	1	1	1	1	1	1	1	1	1	1	1	1	1
KU_N07_32	-	-	2	2	2	-	1	2	2	1	2	1	2	2	1	1	1	1	2	1	2	2	1	2	1	1	2	1	1	1	1	1	2	2	2	1	2	2	2	2	2	0.5	2	2	1	1	2	2	2
KU_N07_33	-	-	2	2	2	2	1	2	2	1	2	1	2	2	1	1	1	1	2	1	2	2	1	2	1	1	2	1	1	2	1	1	2	2	1	1	1	1	1	1	1	1	1	1	1	1	1	1	2
KU_N07_34	1	1	1	1	1	1	1	1	1	1	1	1	1	1	1	1	1	1	1	1	1	1	1	1	1	1	1	1	1	1	1	1	1	1	0.5	1	1	1	1	1	1	1	1	1	1	1	1	1	-
KU_N07_35	1	1	1	1	1	1	1	1	1	1	1	1	1	1	1	1	1	1	1	1	1	1	1	1	1	1	1	1	1	1	1	1	1	1	2	1	1	1	1	1	1	1	1	1	1	1	1	1	1
KU_N07_36	-	-	2	2	2	2	1	1	1	1	1	1	1	1	1	1	1	1	2	1	2	2	1	2	1	1	2	1	1	2	1	1	2	2	2	1	2	2	-	2	2	2	2	2	1	1	2	2	2
KU_N07_37	-	-	2	2	2	2	1	2	2	1	2	1	2	2	1	1	1	1	2	1	2	2	1	2	1	1	2	1	1	2	1	1	2	2	-	1	2	2	2	2	2	2	2	2	1	1	2	2	2
KU_N07_38	-	-	2	2	2	2	1	2	2	1	2	1	2	2	1	1	1	1	2	1	-	2	1	2	1	1	2	1	1	2	1	1	2	2	2	1	2	2	2	2	2	2	2	2	1	1	-	2	1
KU_N07_39	1	1	1	1	1	1	1	1	1	1	1	1	1	1	1	1	1	1	1	1	1	1	1	1	1	1	1	1	1	1	1	1	1	1	1	1	1	1	1	1	1	1	1	1	1	1	1	1	2
KU_N07_40	-	-	2	2	2	-	1	2	2	1	2	1	2	2	1	1	1	1	2	1	2	2	1	2	1	1	2	1	1	2	1	1	2	2	1	1	2	2	-	2	2	2	2	2	1	1	2	2	2
KU_N07_41	-	-	2	2	2	2	1	2	2	1	2	1	2	2	1	1	1	1	2	1	2	2	1	2	1	1	2	1	1	2	1	1	2	2	2	1	2	2	2	2	2	2	2	2	1	1	2	2	1
KU_N07_42	1	1	2	2	2	2	1	2	2	1	2	1	2	2	1	1	1	1	1	1	1	1	1	1	1	1	1	1	1	1	1	1	1	1	2	1	1	1	1	1	1	1	1	1	1	1	1	1	1
KU_N07_43	-	-	2	2	2	-	1	2	2	1	2	1	2	2	1	1	1	1	2	1	2	2	1	2	1	1	2	1	1	2	1	1	2	2	2	1	2	2	2	2	2	2	2	2	1	1	2	2	2
KU_N07_44	1	1	2	1	1	1	1	1	1	1	1	1	1	1	1	1	1	1	1	1	1	1	1	1	1	1	1	1	1	1	1	1	1	1	1	1	1	1	1	1	1	1	1	1	1	1	1	1	1
KU_N07_45	1	1	1	1	1	1	1	2	2	1	2	1	2	2	1	1	1	1	2	1	2	2	1	2	1	1	2	1	1	2	1	1	2	2	2	1	2	2	2	2	2	1	1	2	1	1	2	2	-
KU_N07_46	1	1	1	1	1	1	1	1	1	1	1	1	1	1	1	1	1	1	1	1	1	1	1	1	1	1	1	1	1	1	1	1	1	1	0.5	1	1	1	1	1	1	1	1	1	1	1	1	1	1
KU_N07_47	1	1	1	1	1	1	1	1	1	1	1	1	1	1	1	1	1	1	1	1	1	1	1	1	1	1	1	1	1	1	1	1	1	1	1	1	1	1	1	1	1	1	1	1	1	1	1	1	2
KU_N07_48	1	1	2	1	1	1	1	2	2	1	2	1	2	2	1	1	1	1	2	1	2	2	1	2	1	1	2	1	1	2	1	1	2	2	2	1	-	2	2	2	2	2	2	2	1	1	2	2	2
KU_N07_49	1	1	2	1	1	1	1	1	1	1	1	1	1	1	1	1	1	1	1	1	1	1	1	1	1	1	1	1	1	1	1	1	1	1	1	1	1	1	1	1	1	1	1	1	1	1	1	1	2
KU_N07_50	1	1	0.5	1	1	1	1	1	1	1	1	1	1	1	1	1	1	1	1	1	1	1	1	1	1	1	1	1	1	1	1	1	1	1	1	1	1	1	1	1	1	1	1	1	1	1	1	1	2
[truncated: 5,000 more columns]

## Sheet: N09_genotype
ID	S1A__NOR_595471	S1A__NOR_595482	S1A__NOR_7303026	S1A__NOR_9263136	S1A__NOR_9726460	S1A__NOR_9949097	S1A__NOR_12529794	S1A__NOR_21074620	S1A__NOR_21968053	S1A__NOR_21968011	S1A__NOR_21074737	S1A__NOR_24256975	S1A__NOR_21968066	S1A__NOR_22543282	S1A__NOR_27127673	S1A__NOR_28738717	S1A__NOR_24955038	S1A__NOR_28738755	S1A__NOR_29447662	S1A__NOR_25573635	S1A__NOR_28411538	S1A__NOR_28953852	S1A__NOR_30112972	S1A__NOR_29447698	S1A__NOR_32309303	S1A__NOR_32309323	S1A__NOR_32309331	S1A__NOR_42266170	S1A__NOR_41329191	S1A__NOR_41329181	S1A__NOR_34205202	S1A__NOR_42844303	S1A__NOR_41329183	S1A__NOR_42266131	S1A__NOR_42388195	S1A__NOR_43884194	S1A__NOR_46647036	S1A__NOR_46888705	S1A__NOR_48077719	S1A__NOR_48380044	S1A__NOR_48380036	S1A__NOR_48741447	S1A__NOR_48741514	S1A__NOR_48380012	S1A__NOR_43720480	S1A__NOR_51994154	S1A__NOR_51144889	S1A__NOR_50871666	S1A__NOR_253111255
N61	1	1	1	1	1	1	1	1	1	1	1	1	1	1	1	1	1	1	1	1	1	1	1	1	1	1	1	1	1	1	1	1	1	1	1	1	1	1	1	1	1	1	1	1	1	1	1	1	1
N09_parent	-	-	2	2	2	2	1	2	2	1	1	1	2	2	2	1	1	2	1	1	1	2	2	1	-	-	-	2	2	1	1	2	1	1	2	2	1	1	1	1	1	1	1	1	1	2	1	1	0.5
KU_N09_1	1	1	1	1	1	1	1	1	1	1	1	1	1	1	1	1	1	1	1	1	1	1	1	1	1	1	1	1	1	1	1	1	1	1	2	1	1	-	1	1	1	1	0.5	1	1	1	1	1	1
KU_N09_2	1	1	1	1	1	1	1	1	1	1	1	1	1	1	2	1	1	2	-	1	1	2	2	-	-	-	-	1	1	1	1	1	1	1	2	1	1	1	1	1	1	1	1	1	1	1	1	1	2
KU_N09_3	-	-	2	2	-	-	1	1	1	1	1	1	1	1	1	1	1	1	1	1	1	1	1	1	1	1	1	1	1	1	1	1	1	1	1	1	1	1	1	1	1	1	1	1	1	1	1	1	1
KU_N09_4	-	-	2	2	2	2	1	1	1	1	1	1	1	1	1	1	1	1	1	1	1	1	1	1	1	1	1	1	1	1	1	1	1	1	2	1	1	1	1	1	1	1	1	1	1	1	1	1	1
KU_N09_5	1	1	1	1	1	1	1	2	2	1	1	1	2	2	2	1	1	2	-	1	1	2	2	-	1	1	2	2	2	1	1	2	1	1	2	2	1	1	1	1	1	1	1	1	1	2	1	1	1
KU_N09_6	1	1	1	1	1	1	1	2	2	1	1	1	2	2	2	1	1	2	-	1	1	2	2	-	1	1	2	2	0.5	1	1	2	1	1	2	2	1	1	1	1	1	1	1	1	1	1	1	1	2
KU_N09_7	-	-	2	2	2	2	1	1	1	1	1	1	1	1	1	1	1	1	1	1	1	1	1	1	1	1	1	1	1	1	1	1	1	1	1	1	1	1	1	1	1	1	1	1	1	1	1	1	1
KU_N09_8	-	-	2	2	2	2	1	2	2	1	1	1	2	2	2	1	1	2	-	1	1	2	2	-	-	-	-	2	2	1	1	2	1	1	2	2	1	1	1	1	1	1	1	1	1	2	1	1	-
KU_N09_9	-	-	2	2	2	-	1	1	1	1	1	1	1	1	1	1	1	1	1	1	1	1	1	1	1	1	1	2	2	1	1	2	1	1	2	2	1	1	1	1	1	1	1	1	1	2	1	1	1
KU_N09_10	-	-	2	2	2	2	1	2	2	1	1	1	2	2	-	1	1	2	-	1	1	2	2	-	1	1	2	2	2	1	1	2	1	1	2	2	1	1	1	1	1	1	1	1	1	2	1	1	2
KU_N09_11	1	1	1	1	1	1	1	2	2	1	1	1	2	2	2	1	1	2	-	1	1	2	2	-	-	-	-	2	2	1	1	2	1	1	2	2	1	1	1	1	1	1	1	1	1	1	1	1	2
KU_N09_12	-	-	2	2	2	-	1	1	1	1	1	1	1	1	1	1	1	1	1	1	1	1	1	1	1	1	1	1	1	1	1	1	1	1	1	1	1	1	1	1	1	1	1	1	1	1	1	1	1
KU_N09_13	1	1	1	1	1	1	1	1	1	1	1	1	1	1	1	1	1	1	1	1	1	1	1	1	1	1	1	1	1	1	1	1	1	1	1	1	1	1	1	1	1	1	1	1	1	1	1	1	2
KU_N09_14	1	1	1	1	1	1	1	2	2	1	1	1	2	2	2	1	1	2	-	1	1	2	2	-	1	1	2	1	1	1	1	1	1	1	2	1	1	1	1	1	1	1	1	1	1	1	1	1	1
KU_N09_15	-	-	2	2	2	2	1	2	2	1	1	1	2	2	2	1	1	2	-	1	1	2	2	-	1	1	2	2	2	1	1	2	1	1	2	2	1	1	1	1	1	1	1	1	1	2	1	1	2
KU_N09_16	1	1	1	2	2	2	1	2	2	1	1	1	2	-	2	1	1	2	-	1	1	2	2	-	1	1	2	2	2	1	1	2	1	1	2	2	1	1	1	1	1	1	1	1	1	2	1	1	2
KU_N09_17	1	1	1	1	1	1	1	1	1	1	1	1	1	1	1	1	1	1	1	1	1	1	1	1	1	1	1	1	1	1	1	1	1	1	1	1	1	1	1	1	1	1	1	1	1	2	1	1	1
KU_N09_18	1	1	1	1	1	1	1	1	1	1	1	1	1	1	1	1	1	1	1	1	1	1	1	1	1	1	1	1	1	1	1	-	1	1	1	1	1	1	1	1	1	1	1	1	1	1	1	1	1
KU_N09_19	-	-	2	2	2	2	1	2	2	1	1	1	2	2	2	1	1	2	-	1	1	2	2	-	1	1	2	2	2	1	1	2	1	1	2	2	1	1	1	1	1	1	1	1	1	2	1	1	1
KU_N09_20	1	1	1	1	1	1	1	1	1	1	1	1	1	1	1	1	1	1	1	1	1	1	1	1	1	1	1	1	1	1	1	1	1	1	1	1	1	1	1	1	1	1	1	1	1	1	1	1	1
KU_N09_21	1	1	1	1	1	1	1	1	1	1	1	1	1	1	1	1	1	2	-	1	1	2	2	-	1	1	2	2	2	1	1	2	1	1	2	2	1	1	1	1	1	1	1	1	1	2	1	1	0.5
KU_N09_22	1	1	1	1	1	1	1	1	1	1	1	1	1	1	1	1	1	1	1	1	1	1	1	1	1	1	1	1	1	1	1	1	1	1	1	1	1	1	1	1	1	1	1	1	1	1	1	1	1
KU_N09_23	1	1	1	1	1	1	1	1	1	1	1	1	1	1	1	1	1	2	-	1	1	2	2	-	1	1	2	2	2	1	1	2	1	1	2	2	1	1	1	1	1	-	-	1	1	2	1	1	2
KU_N09_24	1	1	1	1	1	1	1	1	1	1	1	1	1	1	1	1	1	1	1	1	1	1	1	1	1	1	1	1	1	1	1	1	1	1	1	1	1	1	1	1	1	1	1	1	1	1	1	1	2
KU_N09_25	1	1	1	1	1	1	1	2	2	1	1	1	2	2	2	1	1	2	-	1	1	2	2	-	-	-	-	2	2	1	1	2	1	1	2	2	1	1	1	1	1	1	1	1	1	2	1	1	1
KU_N09_26	1	1	1	1	1	1	1	1	1	1	1	1	1	1	1	1	1	1	1	1	1	1	1	1	1	1	1	1	1	1	1	1	1	1	1	1	1	1	1	1	1	1	1	1	1	1	1	1	2
KU_N09_27	-	-	2	2	2	2	1	2	2	1	1	1	2	2	2	1	1	2	-	1	1	2	2	-	-	-	-	2	1	1	1	2	1	1	2	2	1	1	1	1	1	1	1	1	1	2	1	1	1
KU_N09_28	1	1	1	1	1	1	1	1	1	1	1	1	1	1	1	1	1	1	1	1	1	1	1	1	1	1	1	1	1	1	1	1	1	1	1	1	1	1	1	1	1	1	1	1	1	1	1	1	1
KU_N09_29	1	1	1	1	1	1	1	1	1	1	1	1	1	1	1	1	1	1	1	1	1	1	2	1	1	1	2	2	2	1	1	2	1	1	2	2	1	1	1	1	1	1	1	1	1	2	1	1	2
KU_N09_30	-	-	2	2	2	2	1	1	1	1	1	1	1	1	1	1	1	1	1	1	1	1	1	1	1	1	1	1	1	1	1	1	1	1	1	1	1	-	1	1	1	1	1	1	1	1	1	1	2
KU_N09_31	1	1	0.5	1	2	0.5	1	1	1	1	1	1	1	2	1	1	1	2	1	1	1	1	2	1	1	1	2	1	2	1	1	2	1	1	2	1	1	2	1	1	1	2	2	1	1	1	1	1	2
KU_N09_32	1	1	1	2	2	2	1	2	2	1	1	1	2	2	2	1	1	2	-	1	1	2	2	-	1	1	2	2	2	1	1	2	1	1	2	2	1	1	1	1	1	1	1	1	1	2	1	1	2
KU_N09_33	1	1	1	1	1	1	1	1	1	1	1	1	1	1	1	1	1	1	1	1	1	1	1	1	1	1	1	1	1	1	1	1	1	1	2	1	1	1	1	1	1	1	1	1	1	1	1	1	2
KU_N09_34	-	-	2	2	2	-	1	2	2	1	1	1	2	2	2	1	1	2	-	1	1	2	2	-	1	1	2	2	2	1	1	2	1	1	2	2	1	1	1	1	1	1	1	1	1	2	1	1	2
KU_N09_35	-	-	2	2	2	2	1	1	1	1	1	1	1	1	1	1	1	1	1	1	1	1	1	1	1	1	1	1	1	1	1	1	1	1	1	1	1	1	1	1	1	1	1	1	1	1	1	1	-
KU_N09_36	-	-	2	2	2	2	1	2	2	1	1	1	2	2	2	1	1	2	-	1	1	2	2	-	1	1	2	2	1	1	1	2	1	1	2	2	1	1	1	1	1	1	1	1	1	2	1	1	0.5
KU_N09_37	-	-	2	2	2	2	1	2	2	1	1	1	2	2	2	1	1	2	-	1	1	2	2	-	1	1	2	2	2	1	1	2	1	1	2	2	1	1	1	1	1	1	1	1	1	2	1	1	1
KU_N09_38	-	-	2	2	2	2	1	1	1	1	1	1	1	1	2	1	1	2	-	1	1	2	2	-	1	1	-	2	2	1	1	2	1	1	2	2	1	-	1	1	1	1	1	1	1	2	1	1	-
KU_N09_39	1	1	1	1	1	1	1	2	2	1	1	1	2	2	2	1	1	2	-	1	1	2	2	-	1	1	2	2	2	1	1	2	1	1	2	2	1	1	1	1	1	1	1	1	1	2	1	1	2
KU_N09_40	1	1	1	1	1	1	1	1	1	1	1	1	1	1	1	1	1	1	1	1	1	1	1	1	1	1	1	1	1	1	1	1	1	1	2	1	1	1	1	1	1	1	1	1	1	1	1	1	1
KU_N09_41	1	1	1	1	1	1	1	2	2	1	1	1	2	2	2	1	1	2	-	1	1	2	2	-	-	-	-	2	2	1	1	2	1	1	2	2	1	-	1	1	1	1	1	1	1	2	1	1	2
KU_N09_42	-	-	2	2	2	-	1	2	2	1	1	1	2	2	2	1	1	2	-	1	1	2	2	-	-	-	-	2	2	1	1	2	1	1	2	2	1	1	1	1	1	1	1	1	1	2	1	1	1
KU_N09_43	1	1	1	1	1	1	1	1	1	1	1	1	1	1	1	1	1	1	1	1	1	1	1	1	1	1	1	1	1	1	1	1	1	1	2	1	1	1	1	1	1	1	1	1	1	1	1	1	2
KU_N09_44	1	1	1	2	2	2	1	2	2	1	1	1	2	2	2	1	1	2	-	1	1	2	2	-	-	-	-	2	2	1	1	2	1	1	2	2	1	1	1	1	1	1	1	1	1	2	1	1	2
KU_N09_45	1	1	1	1	1	1	1	-	1	1	1	1	1	1	1	1	1	1	1	1	1	1	1	1	1	1	1	1	1	1	1	1	1	1	1	1	1	1	1	1	1	1	1	1	1	1	1	1	1
KU_N09_46	1	1	1	1	1	1	1	1	1	1	1	1	1	1	1	1	1	1	1	1	1	1	1	1	1	1	1	1	1	1	1	1	1	1	1	1	1	1	1	1	1	1	1	1	1	1	1	1	2
KU_N09_47	1	1	1	1	1	1	1	1	1	1	1	1	1	1	1	1	1	1	1	1	1	1	1	1	1	1	1	1	1	1	1	-	1	1	1	1	1	1	1	1	1	1	1	1	1	2	1	1	2
KU_N09_48	-	-	2	2	2	2	1	2	2	1	1	1	2	2	2	1	1	2	-	1	1	2	2	-	1	1	2	2	2	1	1	2	1	1	2	2	1	-	1	1	1	1	1	1	1	2	1	1	1
KU_N09_49	-	-	2	2	2	2	1	2	2	1	1	1	2	2	2	1	1	2	-	1	1	2	2	-	1	1	2	2	2	1	1	2	1	1	2	2	1	1	1	1	1	1	1	1	1	2	1	1	2
KU_N09_50	1	1	1	1	1	1	1	-	1	1	1	1	1	1	1	1	1	1	1	1	1	1	1	1	1	1	1	1	1	1	1	-	1	1	1	1	1	1	1	1	1	1	1	1	1	1	1	1	1
KU_N09_51	-	-	2	2	2	2	1	-	1	1	1	1	1	1	1	1	1	1	1	1	1	1	1	1	1	1	1	1	1	1	1	1	1	1	1	1	1	1	1	1	1	1	1	1	1	1	1	1	2
KU_N09_52	1	1	2	2	2	2	1	2	2	1	1	1	2	2	2	1	1	2	-	1	1	2	2	-	1	1	0.5	2	2	1	1	2	1	1	2	2	1	1	1	1	1	1	1	1	1	2	1	1	2
KU_N09_53	1	1	1	1	1	1	1	1	1	1	1	1	1	-	1	1	1	1	1	1	1	1	1	1	1	1	1	1	1	1	1	1	1	1	1	1	1	1	1	1	1	1	1	1	1	1	1	1	2
KU_N09_54	1	1	1	1	1	1	1	1	1	1	1	1	1	1	1	1	1	1	1	1	1	1	1	1	1	1	1	1	1	1	1	1	1	1	1	1	1	1	1	1	1	1	1	1	1	1	1	1	-
KU_N09_55	-	-	2	2	2	2	1	2	2	1	1	1	2	2	2	1	1	2	-	1	1	2	2	-	1	1	2	2	0.5	1	1	2	1	1	2	2	1	1	1	1	1	-	-	1	1	2	1	1	2
KU_N09_56	1	1	1	1	1	1	1	-	1	1	1	1	1	1	1	1	1	1	1	1	1	1	1	1	1	1	1	1	1	1	1	1	1	1	2	1	1	1	1	1	1	1	1	1	1	1	1	1	1
KU_N09_57	1	1	1	1	1	1	1	1	1	1	1	1	1	1	1	1	1	1	1	1	1	1	1	1	1	1	1	2	2	1	1	2	1	1	2	2	1	1	1	1	1	1	1	1	1	2	1	1	1
KU_N09_58	1	1	1	1	1	1	1	2	2	1	1	1	2	-	2	1	1	2	-	1	1	2	2	-	-	-	-	2	2	1	1	2	1	1	2	2	1	1	1	1	1	1	1	1	1	2	1	1	1
KU_N09_59	1	1	1	1	1	1	1	1	1	1	1	1	1	1	1	1	1	1	1	1	1	1	1	1	1	1	1	1	1	1	1	2	1	1	1	2	1	1	1	1	1	1	1	1	1	2	1	1	1
KU_N09_60	-	-	2	2	2	2	1	2	0.5	1	1	1	0.5	2	1	1	1	2	1	1	1	2	2	1	1	1	1	1	1	1	1	2	1	1	1	1	1	1	1	1	1	1	1	1	1	1	1	1	1
KU_N09_61	1	1	1	2	2	2	1	2	2	1	1	1	2	2	2	1	1	2	-	1	1	2	2	-	-	-	-	2	2	1	1	2	1	1	2	2	1	1	1	1	1	1	1	1	1	2	1	1	2
KU_N09_62	-	-	2	2	2	2	1	1	1	1	1	1	1	1	1	1	1	1	1	1	1	1	1	1	1	1	1	1	1	1	1	1	1	1	1	1	1	1	1	1	1	1	1	1	1	1	1	1	1
KU_N09_63	1	1	1	2	2	-	1	2	2	1	1	1	2	2	1	1	1	2	-	1	1	2	2	-	1	1	2	2	2	1	1	2	1	1	2	2	1	1	1	1	1	1	1	1	1	2	1	1	2
KU_N09_64	1	1	1	1	1	1	1	2	2	1	1	1	2	2	1	1	1	1	1	1	1	1	1	1	1	1	1	1	1	1	1	1	1	1	1	1	1	1	1	1	1	1	1	1	1	1	1	1	1
KU_N09_65	1	1	1	1	1	1	1	1	1	1	1	1	1	1	1	1	1	1	1	1	1	1	1	1	1	1	1	1	1	1	1	1	1	1	1	1	1	1	1	1	1	1	1	1	1	1	1	1	2
KU_N09_66	1	1	1	1	1	1	1	-	2	1	1	1	2	2	2	1	1	2	-	1	1	2	2	-	-	-	-	2	2	1	1	2	1	1	2	2	1	-	1	1	1	1	1	1	1	2	1	1	2
KU_N09_67	-	-	2	2	2	2	1	2	2	1	1	1	2	2	2	1	1	2	-	1	1	2	2	-	1	-	-	2	2	1	1	2	1	1	2	2	1	1	1	1	1	1	1	1	1	2	1	1	-
KU_N09_68	1	1	1	1	1	1	1	1	1	1	1	1	1	1	1	1	1	1	1	1	1	1	1	1	1	1	1	1	1	1	1	1	1	1	1	1	1	1	1	1	1	1	1	1	1	1	1	1	1
KU_N09_69	-	-	2	2	2	-	1	2	2	1	1	1	2	2	2	1	1	2	-	1	1	2	2	-	-	-	-	2	2	1	1	2	1	1	2	2	1	1	1	1	1	1	1	1	1	2	1	1	2
KU_N09_70	1	1	1	1	1	1	1	1	1	1	1	1	1	1	1	1	1	1	1	1	1	1	1	1	1	1	1	1	1	1	1	1	1	1	1	1	1	1	1	1	1	1	1	1	1	1	1	1	2
KU_N09_71	-	-	2	2	2	2	1	1	1	1	1	1	1	1	1	1	1	1	1	1	1	1	2	1	1	1	2	2	-	1	1	2	1	1	2	2	1	1	1	1	1	1	1	1	1	2	1	1	1
KU_N09_72	0.5	0.5	0.5	0.5	0.5	0.5	0.5	0.5	0.5	0.5	0.5	0.5	0.5	0.5	2	0.5	0.5	2	0.5	0.5	0.5	2	2	0.5	0.5	0.5	2	2	2	0.5	0.5	2	0.5	0.5	2	2	0.5	0.5	0.5	0.5	0.5	0.5	0.5	0.5	0.5	2	0.5	0.5	2
KU_N09_73	1	1	1	1	1	1	1	1	1	1	1	1	1	1	1	1	1	1	1	1	1	1	2	1	1	1	2	2	2	1	1	2	1	1	2	2	1	1	1	1	1	1	1	1	1	2	1	1	1
KU_N09_74	-	-	2	2	2	2	1	2	2	1	1	1	2	2	2	1	1	2	-	1	1	2	2	-	-	-	-	2	2	1	1	2	1	1	2	2	1	1	1	1	1	1	1	1	1	2	1	1	-
KU_N09_75	-	-	2	1	1	1	1	1	1	1	1	1	1	1	1	1	1	1	1	1	1	1	1	1	1	1	1	1	1	1	1	1	1	1	1	1	1	1	1	1	1	1	1	1	1	1	1	1	-
KU_N09_76	-	-	2	2	2	2	1	2	2	1	1	1	2	2	2	1	1	2	-	1	1	2	2	-	-	-	-	2	2	1	1	2	1	1	2	2	1	1	1	1	1	1	1	1	1	2	1	1	-
KU_N09_77	-	-	2	2	2	-	1	2	2	1	1	1	2	2	2	1	1	2	-	1	1	2	2	-	1	1	-	2	2	1	1	2	1	1	2	2	1	-	1	1	1	1	1	1	1	2	1	1	-
KU_N09_78	1	1	1	1	1	1	1	2	2	1	1	1	2	2	2	1	1	2	-	1	1	2	2	-	-	-	-	2	-	1	1	2	1	1	2	2	1	1	1	1	1	1	0.5	1	1	2	1	1	-
KU_N09_79	-	-	2	2	2	2	1	2	1	1	1	1	1	1	2	1	1	1	1	1	1	1	2	1	1	1	1	1	2	1	1	2	1	1	1	2	1	-	1	1	1	1	1	1	1	1	1	1	2
KU_N09_80	-	-	2	2	2	-	1	1	1	1	1	1	1	1	1	1	1	1	1	1	1	1	1	1	1	1	1	1	1	1	1	1	1	1	0.5	1	1	-	1	1	1	1	1	1	1	1	1	1	0.5
KU_N09_81	1	1	1	1	1	1	1	1	1	1	1	1	1	1	1	1	1	1	1	1	1	1	1	1	1	1	1	1	1	1	1	1	1	1	2	1	1	1	1	1	1	1	1	1	1	1	1	1	2
KU_N09_82	1	1	1	1	1	1	1	1	1	1	1	1	1	1	1	1	1	1	1	1	1	1	1	1	1	1	1	1	1	1	1	1	1	1	2	1	1	1	1	1	1	1	1	1	1	1	1	1	1
KU_N09_83	-	-	-	-	-	-	1	-	-	1	1	1	-	-	-	1	1	-	-	1	1	-	-	-	-	-	-	-	-	1	1	-	1	1	-	-	1	-	1	1	1	-	-	1	1	-	1	1	2
KU_N09_84	1	1	1	1	1	1	1	2	2	1	1	1	2	2	2	1	1	2	-	1	1	2	2	-	-	-	-	2	2	1	1	2	1	1	2	2	1	1	1	1	1	-	-	1	1	2	1	1	1
KU_N09_85	-	-	2	2	2	2	1	2	2	1	1	1	2	2	2	1	1	2	-	1	1	2	2	-	1	1	2	2	2	1	1	2	1	1	2	2	1	1	1	1	1	1	1	1	1	2	1	1	2
KU_N09_86	-	-	2	2	2	2	1	-	1	1	1	1	1	1	1	1	1	1	1	1	1	1	1	1	1	1	1	1	1	1	1	1	1	1	1	1	1	-	1	1	1	-	-	1	1	1	1	1	2
KU_N09_87	1	1	1	1	1	1	1	1	1	1	1	1	1	1	1	1	1	1	1	1	1	1	1	1	1	1	1	1	1	1	1	2	1	1	1	2	1	1	1	1	1	1	1	1	1	2	1	1	1
KU_N09_88	1	1	1	1	1	1	1	1	1	1	1	1	1	1	1	1	1	1	1	1	1	1	1	1	1	1	1	1	1	1	1	1	1	1	1	1	1	1	1	1	1	1	1	1	1	1	1	1	1
KU_N09_89	1	1	1	2	2	2	1	2	2	1	1	1	2	2	2	1	1	2	-	1	1	2	2	-	1	1	2	2	2	1	1	2	1	1	2	2	1	1	1	1	1	1	0.5	1	1	2	1	1	2
KU_N09_90	1	1	1	1	1	1	1	2	2	1	1	1	2	2	2	1	1	2	-	1	1	2	2	-	1	1	2	2	2	1	1	2	1	1	2	2	1	1	1	1	1	1	1	1	1	2	1	1	2
KU_N09_91	1	1	1	1	1	1	1	1	1	1	1	1	1	1	1	1	1	1	1	1	1	1	1	1	1	1	1	1	1	1	1	1	1	1	1	1	1	1	1	1	1	1	1	1	1	1	1	1	2
KU_N09_92	-	-	2	2	2	-	1	2	2	1	1	1	2	2	1	1	1	2	1	1	1	1	2	1	1	1	0.5	1	1	1	1	1	1	1	1	1	1	1	1	1	1	1	1	1	1	1	1	1	0.5
KU_N09_93	1	1	1	1	1	1	1	1	1	1	1	1	1	1	1	1	1	1	1	1	1	1	1	1	1	1	1	1	1	1	1	1	1	1	1	1	1	1	1	1	1	1	2	1	1	1	1	1	1
KU_N09_94	1	1	1	1	1	1	1	1	1	1	1	1	1	1	1	1	1	1	1	1	1	1	1	1	1	1	1	1	1	1	1	1	1	1	2	1	1	1	1	1	1	1	1	1	1	2	1	1	2
KU_N09_95	-	-	2	2	2	-	1	-	1	1	1	1	1	1	1	1	1	1	1	1	1	1	1	1	1	1	1	1	1	1	1	1	1	1	1	1	1	1	1	1	1	1	1	1	1	1	1	1	1
KU_N09_96	1	1	1	1	1	1	1	1	1	1	1	1	1	1	1	1	1	1	1	1	1	1	1	1	1	1	1	1	-	1	1	1	1	1	2	1	1	1	1	1	1	1	1	1	1	1	1	1	1
KU_N09_97	-	-	2	2	2	-	1	1	1	1	1	1	1	1	1	1	1	1	1	1	1	1	1	1	1	1	1	2	2	1	1	2	1	1	2	-	1	1	1	1	1	1	1	1	1	2	1	1	2
KU_N09_98	1	1	1	1	1	1	1	2	2	1	1	1	2	2	2	1	1	2	-	1	1	2	2	-	1	1	2	2	2	1	1	2	1	1	2	2	1	1	1	1	1	1	1	1	1	2	1	1	2
KU_N09_99	-	-	2	2	-	-	1	1	1	1	1	1	1	1	1	1	1	1	1	1	1	1	1	1	1	1	1	2	2	1	1	2	1	1	2	2	1	1	1	1	1	1	1	1	1	2	1	1	2
KU_N09_100	-	-	2	1	1	1	1	1	1	1	1	1	1	1	1	1	1	2	-	1	1	2	2	-	1	1	2	2	2	1	1	2	1	1	2	2	1	1	1	1	1	1	1	1	1	2	1	1	2
[truncated: 5,000 more columns]

## Sheet: N11_genotype
ID	S1A__NOR_595471	S1A__NOR_595482	S1A__NOR_7303026	S1A__NOR_9263136	S1A__NOR_9726460	S1A__NOR_9949097	S1A__NOR_12529794	S1A__NOR_21074620	S1A__NOR_21968053	S1A__NOR_21968011	S1A__NOR_21074737	S1A__NOR_24256975	S1A__NOR_21968066	S1A__NOR_22543282	S1A__NOR_27127673	S1A__NOR_28738717	S1A__NOR_24955038	S1A__NOR_28738755	S1A__NOR_29447662	S1A__NOR_25573635	S1A__NOR_28411538	S1A__NOR_28953852	S1A__NOR_30112972	S1A__NOR_29447698	S1A__NOR_32309303	S1A__NOR_32309323	S1A__NOR_32309331	S1A__NOR_42266170	S1A__NOR_41329191	S1A__NOR_41329181	S1A__NOR_34205202	S1A__NOR_42844303	S1A__NOR_41329183	S1A__NOR_42266131	S1A__NOR_42388195	S1A__NOR_43884194	S1A__NOR_46647036	S1A__NOR_46888705	S1A__NOR_48077719	S1A__NOR_48380044	S1A__NOR_48380036	S1A__NOR_48741447	S1A__NOR_48741514	S1A__NOR_48380012	S1A__NOR_43720480	S1A__NOR_51994154	S1A__NOR_51144889	S1A__NOR_50871666	S1A__NOR_253111255
N61	1	1	1	1	1	1	1	1	1	1	1	1	1	1	1	1	1	1	1	1	1	1	1	1	1	1	1	1	1	1	1	1	1	1	1	1	1	1	1	1	1	1	1	1	1	1	1	1	1
N11_parent	1	1	2	2	2	2	1	2	2	1	2	1	2	2	1	1	1	1	2	1	2	2	1	2	1	1	2	1	1	2	1	1	2	2	-	1	2	2	2	2	2	1	1	2	1	1	2	2	0.5
KU_N11_1	1	1	1	1	1	1	1	1	1	1	1	1	1	1	1	1	1	1	1	1	1	1	1	1	1	1	1	1	1	1	1	1	1	1	1	1	1	1	1	-	-	1	1	-	1	1	1	1	2
KU_N11_2	1	1	1	2	2	-	1	2	2	1	2	1	2	2	1	1	1	1	1	1	1	1	1	1	1	1	1	1	1	1	1	1	1	1	2	1	1	1	1	1	1	1	1	1	1	1	1	1	2
KU_N11_3	1	1	2	2	2	2	1	2	2	1	2	1	2	2	1	1	1	1	2	1	2	2	1	2	1	1	2	1	1	1	1	1	-	2	-	1	2	2	2	2	2	1	1	2	1	1	2	2	0.5
KU_N11_4	1	1	2	2	2	-	1	2	2	1	2	1	2	2	1	1	1	1	1	1	1	1	1	1	1	1	1	1	1	1	1	1	1	1	2	1	1	1	1	1	1	1	1	1	1	1	1	1	2
KU_N11_5	1	1	2	2	2	2	1	2	2	1	1	1	2	2	1	1	1	1	-	1	1	2	1	-	1	1	-	1	1	1	1	1	-	1	2	1	1	1	1	-	-	1	1	-	1	1	1	1	2
KU_N11_6	1	1	2	2	2	-	1	2	2	1	2	1	2	2	1	1	1	1	2	1	2	2	1	2	1	1	2	1	1	2	1	1	2	2	2	1	2	2	2	2	2	1	1	2	1	1	2	2	1
KU_N11_7	1	1	2	2	-	2	1	2	2	1	2	1	2	2	1	1	1	1	2	1	2	2	1	2	1	1	1	1	1	1	1	1	1	1	1	1	1	1	1	1	1	1	1	1	1	1	1	1	2
KU_N11_8	1	1	1	1	1	1	1	1	1	1	1	1	1	1	1	1	1	1	1	1	1	1	1	1	1	1	1	1	1	1	1	1	1	1	1	1	1	1	1	1	1	1	1	1	1	1	1	1	1
KU_N11_9	1	1	1	1	1	1	1	1	1	1	1	1	1	1	1	1	1	1	1	1	1	1	1	1	1	1	1	1	1	1	1	1	1	1	1	1	1	1	1	1	1	1	1	1	1	1	1	1	2
KU_N11_10	1	1	1	1	1	1	1	1	1	1	1	1	1	1	1	1	1	1	1	1	1	1	1	1	1	1	1	1	1	1	1	1	1	1	1	1	1	1	1	1	1	1	1	1	1	1	1	1	2
KU_N11_11	1	1	2	2	2	2	1	1	1	1	1	1	1	1	1	1	1	1	1	1	1	1	1	1	1	1	1	1	1	1	1	1	1	1	1	1	1	1	1	1	1	1	1	1	1	1	-	1	2
KU_N11_12	1	1	2	2	2	-	1	2	2	1	2	1	2	2	1	1	1	1	2	1	2	2	1	2	1	1	2	1	1	1	1	1	-	2	2	1	2	2	2	2	2	1	1	2	1	1	2	2	2
KU_N11_13	1	1	1	1	1	1	1	1	1	1	1	1	1	1	1	1	1	1	1	1	1	1	1	1	1	1	1	1	1	-	1	1	-	1	1	1	1	-	1	1	1	1	1	1	1	1	1	1	-
KU_N11_14	1	1	1	1	1	1	1	1	1	1	1	1	1	-	1	1	1	1	1	1	1	1	1	1	1	1	1	1	1	1	1	1	1	1	1	1	1	1	1	1	1	1	1	1	1	1	1	1	-
KU_N11_15	1	1	2	2	2	2	1	1	1	1	1	1	1	1	1	1	1	1	1	1	1	1	1	1	1	1	1	1	1	1	1	1	1	1	2	1	1	1	1	1	1	1	1	1	1	1	1	1	2
KU_N11_16	1	1	1	1	1	1	1	1	1	1	1	1	1	1	1	1	1	1	1	1	1	1	1	1	1	1	2	1	1	2	1	1	2	2	2	1	2	2	2	2	2	1	1	2	1	1	2	2	2
KU_N11_17	1	1	1	1	1	1	1	1	1	1	1	1	1	1	1	1	1	1	1	1	1	1	1	1	1	1	2	1	1	1	1	1	2	2	-	1	2	2	-	2	2	1	1	2	1	1	2	2	1
KU_N11_18	1	1	1	1	1	1	1	1	0.5	1	1	1	0.5	1	1	1	1	1	1	1	1	1	1	1	1	1	1	1	1	1	1	1	1	1	1	1	1	1	1	1	1	1	1	1	1	1	1	1	2
KU_N11_19	1	1	2	2	2	2	1	2	2	1	2	1	2	-	1	1	1	1	1	1	1	1	1	1	1	1	1	1	1	1	1	1	1	1	2	1	1	-	1	1	1	1	1	1	1	1	1	1	1
KU_N11_20	1	1	2	2	2	2	1	2	2	1	2	1	2	2	1	1	1	1	2	1	2	2	1	2	1	1	1	1	1	1	1	1	1	1	1	1	1	1	1	1	1	1	1	1	1	1	1	1	2
KU_N11_21	1	1	1	1	1	1	1	1	1	1	1	1	1	1	1	1	1	1	1	1	1	1	1	1	1	1	1	1	1	1	1	1	1	1	1	1	1	-	1	1	1	1	1	1	1	1	1	1	-
KU_N11_22	1	1	2	2	2	2	1	2	2	1	2	1	2	2	1	1	1	1	2	1	2	2	1	2	1	1	2	1	1	1	1	1	1	1	1	1	1	1	1	1	1	1	1	1	1	1	1	1	2
KU_N11_23	1	1	2	2	2	2	1	2	2	1	2	1	2	2	1	1	1	1	2	1	2	2	1	2	1	1	2	1	1	2	1	1	2	2	2	1	2	2	2	-	-	1	1	-	1	1	2	2	1
KU_N11_24	1	1	1	1	1	1	1	1	1	1	1	1	1	1	1	1	1	1	1	1	1	1	1	1	1	1	1	1	1	1	1	1	1	1	1	1	1	1	1	1	1	1	1	1	1	1	1	1	0.5
KU_N11_25	1	1	1	1	1	1	1	1	1	1	1	1	1	1	1	1	1	1	1	1	1	1	1	1	1	1	1	1	1	1	1	1	1	1	1	1	1	-	1	1	1	1	1	1	1	1	1	1	-
KU_N11_26	1	1	1	1	1	1	1	1	1	1	1	1	1	1	1	1	1	1	1	1	1	1	1	1	1	1	1	1	1	1	1	1	1	1	1	1	1	1	1	1	1	1	1	1	1	1	1	1	0.5
KU_N11_27	1	1	1	1	1	1	1	1	1	1	1	1	1	1	1	1	1	1	2	1	-	2	1	2	1	1	2	1	1	1	1	1	2	2	-	1	2	2	2	2	2	1	1	2	1	1	2	2	1
KU_N11_28	1	1	1	1	1	1	1	1	1	1	1	1	1	1	1	1	1	1	1	1	1	1	1	1	1	1	1	1	1	1	1	1	1	1	1	1	2	1	2	2	2	1	1	2	1	1	2	2	-
KU_N11_29	1	1	2	2	2	2	1	1	1	1	1	1	1	1	1	1	1	1	1	1	1	1	1	1	1	1	2	1	1	1	1	1	2	2	2	1	2	2	2	2	2	1	1	2	1	1	2	2	1
KU_N11_30	1	1	2	2	2	2	1	2	2	1	2	1	2	2	1	1	1	1	1	1	1	1	1	1	1	1	1	1	1	0.5	1	1	2	2	-	1	2	2	2	2	2	1	1	2	1	1	2	2	1
KU_N11_31	1	1	2	2	2	2	1	2	2	1	2	1	2	2	1	1	1	1	2	1	-	2	1	2	1	1	2	1	1	2	1	1	2	2	2	1	2	2	2	2	2	1	1	2	1	1	2	2	1
KU_N11_32	1	1	2	2	2	2	1	2	2	1	2	1	2	2	1	1	1	1	2	1	2	2	1	2	1	1	2	1	1	1	1	1	1	1	1	1	1	1	1	1	1	1	1	1	1	1	1	1	1
KU_N11_33	1	1	1	1	1	1	1	2	2	1	2	1	2	2	1	1	1	1	2	1	2	2	1	2	1	1	2	1	1	1	1	1	2	2	2	1	2	2	2	2	2	1	1	2	1	1	2	2	1
KU_N11_34	1	1	2	2	2	2	1	2	2	1	2	1	2	2	1	1	1	1	2	1	2	2	1	2	1	1	2	1	1	1	1	1	2	2	2	1	2	2	2	2	2	1	1	2	1	1	2	2	-
KU_N11_35	1	1	2	2	2	2	1	2	2	1	2	1	2	2	1	1	1	1	2	1	2	2	1	2	1	1	2	1	1	2	1	1	2	2	2	1	2	2	2	2	2	1	1	2	1	1	2	2	-
KU_N11_36	1	1	1	1	1	1	1	1	1	1	1	1	1	1	1	1	1	1	1	1	1	1	1	1	1	1	1	1	1	2	1	1	2	2	-	1	2	2	2	2	2	1	1	2	1	1	2	2	-
KU_N11_37	1	1	1	1	1	1	1	1	1	1	1	1	1	1	1	1	1	1	1	1	1	1	1	1	1	1	1	1	1	1	1	1	0.5	1	1	1	1	1	1	1	1	1	1	1	1	1	1	1	2
KU_N11_38	1	1	1	1	1	1	1	1	1	1	1	1	1	1	1	1	1	1	1	1	1	1	1	1	1	1	2	1	1	2	1	1	2	2	2	1	2	2	2	2	2	1	1	2	1	1	2	2	2
KU_N11_39	1	1	1	1	1	1	1	1	1	1	1	1	1	1	1	1	1	1	1	1	1	1	1	1	1	1	1	1	1	1	1	1	1	1	1	1	1	-	1	1	1	1	1	1	1	1	1	1	0.5
KU_N11_40	1	1	1	1	1	1	1	1	1	1	1	1	1	1	1	1	1	1	1	1	1	1	1	1	1	1	1	1	1	1	1	1	1	1	1	1	1	1	1	1	1	1	1	1	1	1	1	1	1
KU_N11_41	1	1	1	1	1	1	1	1	1	1	1	1	1	1	1	1	1	1	1	1	1	1	1	1	1	1	1	1	1	1	1	1	1	1	1	1	1	1	1	1	1	1	1	1	1	1	1	1	1
KU_N11_42	1	1	2	2	2	2	1	2	2	1	2	1	2	2	1	1	1	1	2	1	2	2	1	2	1	1	2	1	1	1	1	1	2	2	-	1	2	2	2	-	-	1	1	-	1	1	2	2	1
KU_N11_43	1	1	2	2	2	2	1	1	1	1	1	1	1	1	1	1	1	1	1	1	1	1	1	1	1	1	1	1	1	2	1	1	2	2	2	1	2	2	2	-	-	1	1	-	1	1	2	2	2
KU_N11_44	1	1	1	1	1	1	1	1	1	1	1	1	1	1	1	1	1	1	1	1	1	1	1	1	1	1	1	1	1	-	1	1	1	1	1	1	1	1	1	1	1	1	1	1	1	1	1	1	2
KU_N11_45	1	1	1	1	1	1	1	2	2	1	2	1	2	2	1	1	1	1	2	1	2	2	1	2	1	1	1	1	1	1	1	1	1	1	1	1	1	1	1	1	1	1	1	1	1	1	1	1	2
KU_N11_46	1	1	2	2	2	2	1	2	2	1	2	1	2	2	1	1	1	1	2	1	2	2	1	2	1	1	2	1	1	1	1	1	2	2	2	1	2	2	2	2	2	1	1	2	1	1	2	2	2
KU_N11_47	1	1	1	1	1	1	1	1	1	1	1	1	1	1	1	1	1	1	1	1	1	1	1	1	1	1	1	1	1	1	1	1	1	1	1	1	1	1	1	1	1	1	1	1	1	1	1	1	1
KU_N11_48	1	1	2	2	2	2	1	2	2	1	2	1	2	2	1	1	1	1	2	1	2	2	1	2	1	1	2	1	1	1	1	1	2	2	2	1	2	2	2	2	2	1	1	2	1	1	2	2	2
KU_N11_49	1	1	1	1	1	1	1	-	1	1	-	1	1	1	1	1	1	1	2	1	2	2	1	2	1	1	2	1	1	2	1	1	2	2	2	1	2	2	2	2	2	1	1	2	1	1	2	2	2
KU_N11_50	1	1	2	2	2	-	1	1	1	1	1	1	1	1	1	1	1	1	1	1	1	1	1	1	1	1	1	1	1	1	1	1	-	2	2	1	2	2	2	2	2	1	1	2	1	1	2	2	2
[truncated: 5,000 more columns]

## Sheet: N15_genotype
ID	S1A__NOR_595471	S1A__NOR_595482	S1A__NOR_7303026	S1A__NOR_9263136	S1A__NOR_9726460	S1A__NOR_9949097	S1A__NOR_12529794	S1A__NOR_21074620	S1A__NOR_21968053	S1A__NOR_21968011	S1A__NOR_21074737	S1A__NOR_24256975	S1A__NOR_21968066	S1A__NOR_22543282	S1A__NOR_27127673	S1A__NOR_28738717	S1A__NOR_24955038	S1A__NOR_28738755	S1A__NOR_29447662	S1A__NOR_25573635	S1A__NOR_28411538	S1A__NOR_28953852	S1A__NOR_30112972	S1A__NOR_29447698	S1A__NOR_32309303	S1A__NOR_32309323	S1A__NOR_32309331	S1A__NOR_42266170	S1A__NOR_41329191	S1A__NOR_41329181	S1A__NOR_34205202	S1A__NOR_42844303	S1A__NOR_41329183	S1A__NOR_42266131	S1A__NOR_42388195	S1A__NOR_43884194	S1A__NOR_46647036	S1A__NOR_46888705	S1A__NOR_48077719	S1A__NOR_48380044	S1A__NOR_48380036	S1A__NOR_48741447	S1A__NOR_48741514	S1A__NOR_48380012	S1A__NOR_43720480	S1A__NOR_51994154	S1A__NOR_51144889	S1A__NOR_50871666	S1A__NOR_253111255
N61	1	1	1	1	1	1	1	1	1	1	1	1	1	1	1	1	1	1	1	1	1	1	1	1	1	1	1	1	1	1	1	1	1	1	1	1	1	1	1	1	1	1	1	1	1	1	1	1	1
N15_parent	1	1	2	2	2	2	1	2	2	1	1	1	1	2	1	1	1	1	2	1	2	2	1	2	1	1	2	1	1	1	1	2	2	2	2	-	-	1	-	1	1	1	1	1	2	1	1	1	2
KU_N15_1	1	1	2	2	2	2	1	2	2	1	1	1	1	2	1	1	1	1	2	1	2	2	1	2	1	1	2	1	1	1	1	-	1	1	2	1	1	1	1	-	-	1	1	-	1	1	1	1	1
KU_N15_2	1	1	1	1	1	1	1	1	1	1	1	1	1	1	1	1	1	1	1	1	1	1	1	1	1	1	1	1	1	1	1	1	0.5	1	1	1	1	1	1	-	-	1	1	-	1	1	1	1	1
KU_N15_3	1	1	1	1	1	1	1	1	1	1	1	1	1	1	1	1	1	1	1	1	1	1	1	1	1	1	1	1	1	1	1	1	1	1	1	1	1	1	1	1	1	1	1	1	1	1	1	1	2
KU_N15_4	1	1	2	2	2	2	1	2	2	1	1	1	1	2	1	1	1	1	1	1	1	1	1	1	1	1	1	1	1	1	1	1	1	1	0.5	1	1	1	1	1	1	1	1	1	1	1	1	1	1
KU_N15_5	1	1	1	1	1	-	1	2	2	1	1	1	1	2	1	1	1	1	-	1	2	2	1	-	1	1	2	1	1	1	1	2	2	2	2	-	-	1	-	1	1	1	1	1	2	1	1	1	-
KU_N15_6	1	1	1	1	1	1	1	1	1	1	1	1	1	1	1	1	1	1	1	1	1	1	1	1	1	1	1	1	1	1	1	1	1	1	1	1	1	1	1	1	1	1	1	1	1	1	1	1	-
KU_N15_7	1	1	2	1	2	1	1	0.5	2	1	1	1	1	1	1	1	1	1	1	1	1	1	1	1	1	1	1	1	1	1	1	-	1	1	1	1	1	1	1	1	1	1	1	1	1	1	1	1	1
KU_N15_8	1	1	1	1	1	1	1	1	1	1	1	1	1	1	1	1	1	1	1	1	1	1	1	1	1	1	1	1	1	1	1	1	1	1	1	1	1	1	1	1	1	1	1	1	1	1	1	1	1
KU_N15_9	1	1	1	1	1	1	1	1	1	1	1	1	1	1	1	1	1	1	1	1	1	1	1	1	1	1	1	1	1	1	1	2	2	2	2	-	-	1	-	1	1	1	1	1	2	1	1	1	2
KU_N15_10	1	1	1	1	1	1	1	1	1	1	1	1	1	1	1	1	1	1	1	1	1	1	1	1	1	1	1	1	1	1	1	1	1	1	2	1	1	1	1	1	1	1	1	1	1	1	1	1	1
KU_N15_11	1	1	1	1	1	1	1	1	1	1	1	1	1	1	1	1	1	1	2	1	2	2	1	2	1	1	1	1	1	1	1	1	1	1	1	1	1	1	1	1	1	1	1	1	1	1	1	1	2
KU_N15_12	1	1	2	2	2	-	1	2	2	1	1	1	1	2	1	1	1	1	-	1	2	2	1	-	1	1	2	1	1	1	1	2	2	2	2	-	-	1	-	1	1	1	1	1	2	1	1	1	0.5
KU_N15_13	1	1	2	0.5	1	-	1	1	1	1	1	1	1	1	1	1	1	1	1	1	1	1	1	1	1	1	1	1	1	1	1	1	0.5	1	1	1	1	1	1	1	1	1	1	1	1	1	1	1	2
KU_N15_14	1	1	2	2	2	2	1	1	1	1	1	1	1	1	1	1	1	1	1	1	1	1	1	1	1	1	1	1	1	1	1	1	-	1	1	1	1	1	1	1	1	1	1	1	1	1	1	1	-
KU_N15_15	1	1	2	2	2	2	1	2	2	1	1	1	1	2	1	1	1	1	-	1	2	2	1	-	1	1	2	1	1	1	1	2	2	2	2	-	-	1	-	1	1	1	1	1	2	1	1	1	2
KU_N15_16	1	1	1	1	1	1	1	1	1	1	1	1	1	1	1	1	1	1	1	1	1	1	1	1	1	1	1	1	1	1	1	1	1	1	1	1	1	1	1	1	1	1	1	1	1	1	1	1	2
KU_N15_17	1	1	2	2	2	2	1	2	2	1	1	1	1	2	1	1	1	1	-	1	-	2	1	2	1	1	2	1	1	1	1	2	2	2	2	-	-	1	-	1	1	1	1	1	2	1	1	1	1
KU_N15_18	1	1	2	2	2	2	1	2	2	1	1	1	1	2	1	1	1	1	-	1	2	2	1	-	1	1	2	1	1	1	1	2	2	2	2	-	-	1	-	1	1	1	1	1	2	1	1	1	1
KU_N15_19	1	1	1	1	1	1	1	1	1	1	1	1	1	1	1	1	1	1	1	1	1	1	1	1	1	1	1	1	1	1	1	1	1	1	1	1	1	1	1	1	1	1	1	1	1	1	1	1	1
KU_N15_20	1	1	1	1	1	1	1	2	2	1	1	1	1	2	1	1	1	1	2	1	2	2	1	-	1	1	2	1	1	1	1	2	2	2	2	-	-	1	-	1	1	1	1	1	2	1	1	1	1
KU_N15_21	1	1	2	2	2	-	1	1	1	1	1	1	1	1	1	1	1	1	2	1	2	2	1	2	1	1	2	1	1	1	1	2	2	2	2	-	1	1	-	1	1	1	1	1	2	1	1	1	-
KU_N15_22	1	1	1	1	1	-	1	-	1	1	1	1	1	1	1	1	1	1	1	1	1	1	1	1	1	1	1	1	1	1	1	1	1	1	1	1	1	1	-	1	1	1	1	1	1	1	1	1	1
KU_N15_23	1	1	2	2	2	2	1	1	1	1	1	1	1	1	1	1	1	1	1	1	1	1	1	1	1	1	2	1	1	1	1	1	1	1	0.5	1	1	1	1	1	1	1	1	1	1	1	1	1	-
KU_N15_24	1	1	2	2	2	-	1	1	1	1	1	1	1	1	1	1	1	1	1	1	1	1	1	1	1	1	1	1	1	1	1	1	1	1	1	1	1	1	1	1	1	1	1	1	1	1	1	1	1
KU_N15_25	1	1	1	1	1	1	1	2	2	1	1	1	1	2	1	1	1	1	-	1	-	2	1	-	1	1	2	1	1	1	1	2	2	2	2	-	-	1	-	-	-	1	1	-	2	1	1	1	1
KU_N15_26	1	1	2	2	2	2	1	2	2	1	1	1	1	2	1	1	1	1	1	1	0.5	2	1	1	1	1	2	1	1	1	1	2	2	2	2	-	-	1	-	1	1	1	1	1	2	1	1	1	2
KU_N15_27	1	1	1	1	1	1	1	2	2	1	1	1	1	2	1	1	1	1	-	1	2	2	1	-	1	1	2	1	1	1	1	-	2	2	2	-	-	1	-	1	1	1	1	1	2	1	1	1	0.5
KU_N15_28	1	1	2	2	-	2	1	2	2	1	1	1	1	2	1	1	1	1	-	1	2	2	1	-	1	1	2	1	1	1	1	-	2	2	2	-	-	1	-	1	1	1	1	1	2	1	1	1	2
KU_N15_29	1	1	2	2	2	2	1	2	2	1	1	1	1	2	1	1	1	1	2	1	2	2	1	2	1	1	2	1	1	1	1	2	2	2	2	-	-	1	-	1	1	1	1	1	2	1	1	1	1
KU_N15_30	1	1	1	1	1	1	1	1	1	1	1	1	1	1	1	1	1	1	1	1	1	1	1	1	1	1	1	1	1	1	1	1	0.5	1	1	1	1	1	1	1	1	1	1	1	1	1	1	1	1
KU_N15_31	1	1	2	2	2	-	1	1	1	1	1	1	1	1	1	1	1	1	1	1	1	1	1	1	1	1	1	1	1	1	1	1	1	1	1	1	1	1	1	1	1	1	1	1	1	1	1	1	1
KU_N15_32	1	1	2	2	2	-	1	2	2	1	1	1	1	2	1	1	1	1	-	1	2	2	1	2	1	1	2	1	1	1	1	-	2	2	2	-	-	1	-	1	1	1	1	1	2	1	1	1	0.5
KU_N15_33	1	1	1	1	1	-	1	1	1	1	1	1	1	1	1	1	1	1	1	1	1	1	1	1	1	1	1	1	1	1	1	1	1	1	1	1	1	1	1	1	1	1	1	1	1	1	1	1	2
KU_N15_34	1	1	1	1	1	1	1	2	2	1	1	1	1	2	1	1	1	1	2	1	2	2	1	2	1	1	2	1	1	1	1	2	2	2	2	-	-	1	1	1	1	1	1	1	2	1	1	1	2
KU_N15_35	1	1	1	1	1	1	1	-	1	1	1	1	1	1	1	1	1	1	1	1	1	1	1	1	1	1	1	1	1	1	1	1	1	1	1	1	1	1	1	1	1	1	1	1	1	1	1	1	1
KU_N15_36	1	1	2	2	2	-	1	2	2	1	1	1	1	2	1	1	1	1	-	1	2	2	1	-	1	1	2	1	1	1	1	2	2	2	2	-	-	1	-	1	1	1	1	1	2	1	1	1	2
KU_N15_37	1	1	2	2	2	2	1	2	2	1	1	1	1	2	1	1	1	1	-	1	2	2	1	-	1	1	2	1	1	1	1	2	2	2	2	-	-	1	-	1	1	1	1	1	2	1	1	1	1
KU_N15_38	1	1	1	1	1	1	1	1	1	1	1	1	1	1	1	1	1	1	1	1	1	1	1	1	1	1	1	1	1	1	1	1	1	1	1	1	1	1	1	1	1	1	1	1	1	1	1	1	1
KU_N15_39	1	1	1	1	1	-	1	1	1	1	1	1	1	1	1	1	1	1	0.5	1	1	1	1	1	1	1	1	1	1	1	1	1	1	1	1	1	1	1	1	1	1	1	1	1	1	1	1	1	1
KU_N15_40	1	1	1	1	1	1	1	2	2	1	1	1	1	2	1	1	1	1	1	1	1	1	1	1	1	1	1	1	1	1	1	1	1	1	1	1	1	1	1	1	1	1	1	1	1	1	1	1	2
KU_N15_41	1	1	1	1	1	1	1	1	1	1	1	1	1	1	1	1	1	1	1	1	1	1	1	1	1	1	1	1	1	1	1	-	1	1	1	1	1	1	1	1	1	1	1	1	1	1	1	1	2
KU_N15_42	1	1	1	1	1	1	1	-	1	1	1	1	1	1	1	1	1	1	1	1	1	1	1	1	1	1	1	1	1	1	1	1	1	1	1	1	1	1	1	1	1	1	1	1	1	1	1	1	1
KU_N15_43	1	1	1	1	1	-	1	1	1	1	1	1	1	1	1	1	1	1	1	1	1	1	1	1	1	1	1	1	1	1	1	-	1	1	1	1	1	1	1	1	1	1	1	1	1	1	1	1	0.5
KU_N15_44	1	1	2	2	2	2	1	1	1	1	1	1	1	1	1	1	1	1	0.5	1	1	1	1	1	1	1	1	1	1	1	1	1	1	1	2	1	1	1	1	1	1	1	1	1	1	1	1	1	2
KU_N15_45	1	1	2	2	2	-	1	2	2	1	1	1	1	2	1	1	1	1	2	1	2	2	1	2	1	1	2	1	1	1	1	2	2	2	2	-	-	1	-	1	1	1	1	1	2	1	1	1	2
KU_N15_46	1	1	2	2	2	2	1	1	1	1	1	1	1	1	1	1	1	1	1	1	1	1	1	1	1	1	1	1	1	1	1	1	1	1	2	1	1	1	1	1	1	1	1	1	1	1	1	1	2
KU_N15_47	1	1	1	1	1	1	1	2	2	1	1	1	1	2	1	1	1	1	2	1	2	2	1	2	1	1	2	1	1	1	1	2	2	2	2	-	-	1	-	1	1	1	1	1	2	1	1	1	2
KU_N15_48	1	1	2	2	2	-	1	1	1	1	1	1	1	1	1	1	1	1	1	1	1	1	1	1	1	1	1	1	1	1	1	2	2	2	2	-	1	1	1	1	1	1	1	1	2	1	1	1	2
KU_N15_49	1	1	2	2	2	2	1	2	2	1	1	1	1	2	1	1	1	1	-	1	2	2	1	-	1	1	1	1	1	1	1	1	1	1	1	1	1	1	1	1	1	1	1	1	1	1	1	1	1
KU_N15_50	1	1	2	2	2	-	1	1	1	1	1	1	1	1	1	1	1	1	1	1	1	1	1	1	1	1	1	1	1	1	1	1	0.5	1	1	1	1	1	1	1	1	1	1	1	1	1	1	1	-
KU_N15_51	1	1	2	2	2	-	1	2	2	1	1	1	1	2	1	1	1	1	2	1	-	2	1	2	1	1	2	1	1	1	1	1	1	1	1	1	1	1	1	1	1	1	1	1	1	1	1	1	-
KU_N15_52	1	1	2	2	2	-	1	2	2	1	1	1	1	2	1	1	1	1	-	1	-	2	1	-	1	1	2	1	1	1	1	2	2	2	2	-	-	1	-	1	1	1	1	1	2	1	1	1	2
KU_N15_53	1	1	1	1	1	1	1	1	1	1	1	1	1	1	1	1	1	1	-	1	2	2	1	-	1	1	2	1	1	1	1	2	2	2	2	-	1	1	1	1	1	1	1	1	2	1	1	1	1
KU_N15_54	1	1	1	1	1	1	1	1	1	1	1	1	1	1	1	1	1	1	1	1	1	1	1	1	1	1	1	1	1	1	1	1	1	1	1	1	1	1	1	1	1	1	1	1	1	1	1	1	1
KU_N15_55	1	1	1	1	1	-	1	1	1	1	1	1	1	1	1	1	1	1	1	1	1	1	1	1	1	1	1	1	1	1	1	-	1	1	2	1	1	1	1	1	1	1	1	1	1	1	1	1	-
KU_N15_56	1	1	2	2	2	2	1	2	2	1	1	1	1	2	1	1	1	1	2	1	2	2	1	2	1	1	2	1	1	1	1	2	2	2	2	-	-	1	-	1	1	1	1	1	2	1	1	1	2
KU_N15_57	1	1	1	1	1	1	1	1	1	1	1	1	1	-	1	1	1	1	1	1	1	1	1	1	1	1	1	1	1	1	1	1	1	1	1	1	1	1	1	1	1	1	1	1	1	1	1	1	1
KU_N15_58	1	1	1	1	1	1	1	1	1	1	1	1	1	1	1	1	1	1	1	1	1	1	1	1	1	1	1	1	1	1	1	-	1	1	1	1	1	1	1	1	1	1	1	1	1	1	1	1	1
KU_N15_59	1	1	2	2	2	2	1	2	2	1	1	1	1	2	1	1	1	1	-	1	2	2	1	-	1	1	2	1	1	1	1	2	2	2	2	-	-	1	-	1	1	1	1	1	2	1	1	1	2
KU_N15_60	1	1	1	1	1	1	1	1	1	1	1	1	1	1	1	1	1	1	1	1	1	1	1	1	1	1	1	1	1	1	1	-	1	1	1	1	1	1	1	1	1	1	1	1	1	1	1	1	2
KU_N15_61	1	1	2	2	2	2	1	2	2	1	1	1	1	-	1	1	1	1	2	1	2	2	1	2	1	1	2	1	1	1	1	-	2	2	2	-	-	1	-	1	1	1	1	1	2	1	1	1	1
KU_N15_62	1	1	1	1	1	1	1	1	1	1	1	1	1	1	1	1	1	1	1	1	1	1	1	1	1	1	1	1	1	1	1	1	1	1	1	1	1	1	1	1	1	1	1	1	1	1	1	1	2
KU_N15_63	1	1	1	1	-	1	1	1	1	1	1	1	1	1	1	1	1	1	1	1	1	1	1	1	1	1	1	1	1	1	1	-	1	1	1	-	1	1	1	1	1	1	1	1	1	1	1	1	1
KU_N15_64	1	1	1	1	1	1	1	2	2	1	1	1	1	2	1	1	1	1	-	1	2	2	1	-	1	1	2	1	1	1	1	-	2	2	2	-	-	1	-	1	1	1	1	1	2	1	1	1	0.5
KU_N15_65	1	1	1	1	1	1	1	1	1	1	1	1	1	1	1	1	1	1	1	1	1	1	1	1	1	1	1	1	1	1	1	1	-	1	2	1	1	1	1	1	1	1	1	1	1	1	1	1	-
KU_N15_66	1	1	2	2	2	2	1	2	2	1	1	1	1	2	1	1	1	1	2	1	2	2	1	2	1	1	2	1	1	1	1	2	2	2	2	-	-	1	-	1	1	1	1	1	2	1	1	1	0.5
KU_N15_67	1	1	2	2	2	-	1	1	1	1	1	1	1	1	1	1	1	1	1	1	1	1	1	1	1	1	1	1	1	1	1	1	1	1	1	1	1	1	1	1	1	1	1	1	1	1	1	1	1
KU_N15_68	1	1	1	1	1	1	1	1	1	1	1	1	1	1	1	1	1	1	-	1	2	2	1	-	1	1	1	1	1	1	1	1	1	1	2	1	1	1	1	1	1	1	1	1	1	1	1	1	1
KU_N15_69	1	1	2	2	2	-	1	1	1	1	1	1	1	1	1	1	1	1	1	1	1	1	1	1	1	1	1	1	1	1	1	1	1	1	1	1	1	1	1	1	1	1	1	1	1	1	1	1	2
KU_N15_70	1	1	2	2	2	2	1	2	2	1	1	1	1	2	1	1	1	1	1	1	1	1	1	1	1	1	2	1	1	1	1	2	2	2	2	-	-	1	-	1	1	1	1	1	2	1	1	1	2
KU_N15_71	1	1	1	1	1	1	1	1	1	1	1	1	1	2	1	1	1	1	1	1	1	1	1	1	1	1	1	1	1	1	1	1	1	1	1	1	1	1	1	1	1	1	1	1	1	1	1	1	2
KU_N15_72	1	1	1	1	1	1	1	2	2	1	1	1	1	2	1	1	1	1	-	1	2	2	1	2	1	1	2	1	1	1	1	2	2	2	2	-	-	1	-	1	1	1	1	1	2	1	1	1	2
KU_N15_73	1	1	1	1	1	1	1	2	2	1	1	1	1	2	1	1	1	1	2	1	-	2	1	2	1	1	2	1	1	1	1	-	2	2	2	-	-	1	1	-	-	1	1	-	2	1	1	1	1
KU_N15_74	1	1	2	2	2	-	1	2	2	1	1	1	1	2	1	1	1	1	2	1	2	2	1	-	1	1	2	1	1	1	1	-	2	2	2	-	-	1	-	1	1	1	1	1	2	1	1	1	2
KU_N15_75	1	1	1	1	1	1	1	2	2	1	1	1	1	2	1	1	1	1	-	1	-	0.5	1	2	1	1	2	1	1	1	1	-	2	2	2	-	-	1	-	1	1	1	1	1	2	1	1	1	1
KU_N15_76	1	1	1	1	1	-	1	1	1	1	1	1	1	1	1	1	1	1	2	1	2	2	1	2	1	1	2	1	1	1	1	2	2	2	2	-	-	1	-	1	1	1	1	1	2	1	1	1	2
KU_N15_77	1	1	1	1	1	1	1	1	1	1	1	1	1	1	1	1	1	1	1	1	1	1	1	1	1	1	1	1	1	1	1	2	1	1	2	-	-	1	-	-	-	1	1	-	2	1	1	1	1
KU_N15_78	1	1	2	2	2	-	1	2	2	1	1	1	1	2	1	1	1	1	-	1	2	2	1	-	1	1	2	1	1	1	1	2	2	2	2	-	-	1	-	1	1	1	1	1	2	1	1	1	1
KU_N15_79	1	1	1	1	1	1	1	1	1	1	1	1	1	1	1	1	1	1	-	1	2	-	1	2	1	1	2	1	1	1	1	2	2	2	2	-	-	1	-	1	1	1	1	1	2	1	1	1	1
KU_N15_80	1	1	2	2	2	2	1	2	2	1	1	1	1	2	1	1	1	1	2	1	2	2	1	2	1	1	2	1	1	1	1	2	2	2	2	1	1	1	1	1	1	1	1	1	1	1	1	1	2
KU_N15_81	1	1	2	2	2	2	1	1	1	1	1	1	1	1	1	1	1	1	2	1	2	2	1	2	1	1	2	1	1	1	1	2	2	2	2	-	-	1	-	1	1	1	1	1	2	1	1	1	0.5
KU_N15_82	1	1	2	0.5	1	2	1	1	1	1	1	1	1	2	1	1	1	1	1	1	-	1	1	1	1	1	2	1	1	1	1	1	2	2	2	1	2	1	2	2	2	1	1	2	1	1	1	1	1
KU_N15_83	1	1	1	1	1	1	1	1	1	1	1	1	1	1	1	1	1	1	1	1	1	1	1	1	1	1	1	1	1	1	1	1	1	1	1	1	1	1	1	1	1	1	1	1	1	1	1	1	1
KU_N15_84	1	1	2	2	2	2	1	1	1	1	1	1	1	1	1	1	1	1	1	1	1	1	1	1	1	1	1	1	1	1	1	1	1	1	1	1	1	1	1	1	1	1	1	1	1	1	1	1	2
KU_N15_85	1	1	2	2	2	-	1	2	2	1	1	1	1	2	1	1	1	1	1	1	1	1	1	1	1	1	1	1	1	1	1	1	1	1	1	1	1	1	1	-	1	1	1	1	1	1	1	1	2
KU_N15_86	1	1	1	1	1	1	1	1	1	1	1	1	1	1	1	1	1	1	1	1	1	1	1	1	1	1	1	1	1	1	1	1	1	1	1	1	1	1	1	1	1	1	1	1	1	1	1	1	2
KU_N15_87	1	1	2	1	1	1	1	2	1	1	1	1	1	1	1	1	1	1	1	1	1	-	1	0.5	1	1	1	1	1	1	1	2	2	2	1	1	1	1	1	1	1	1	1	1	1	1	1	1	2
KU_N15_88	1	1	2	2	2	2	1	2	2	1	1	1	1	2	1	1	1	1	2	1	2	2	1	2	1	1	2	1	1	1	1	2	2	2	2	-	-	1	-	1	1	1	1	1	2	1	1	1	2
KU_N15_89	1	1	1	1	1	1	1	1	1	1	1	1	1	1	1	1	1	1	1	1	1	1	1	1	1	1	1	1	1	1	1	1	1	1	1	1	1	1	1	1	1	1	1	1	1	1	1	1	1
KU_N15_90	1	1	2	2	2	-	1	2	2	1	1	1	1	2	1	1	1	1	-	1	2	2	1	2	1	1	2	1	1	1	1	2	2	2	2	-	-	1	-	1	1	1	1	1	2	1	1	1	1
KU_N15_91	1	1	2	2	2	-	1	2	2	1	1	1	1	2	1	1	1	1	-	1	2	2	1	-	1	1	2	1	1	1	1	1	0.5	1	1	1	1	1	1	1	1	1	1	1	1	1	1	1	-
KU_N15_92	1	1	2	2	2	-	1	2	2	1	1	1	1	2	1	1	1	1	-	1	2	-	1	2	1	1	2	1	1	1	1	1	1	1	1	1	1	1	1	1	1	1	1	1	1	1	1	1	2
KU_N15_93	1	1	2	2	2	-	1	2	2	1	1	1	1	2	1	1	1	1	2	1	-	2	1	2	1	1	2	1	1	1	1	2	2	2	2	-	-	1	-	1	1	1	1	1	-	1	1	1	2
KU_N15_94	1	1	1	1	1	1	1	1	1	1	1	1	1	1	1	1	1	1	1	1	1	1	1	1	1	1	1	1	1	1	1	1	0.5	1	1	1	1	1	1	1	1	1	1	1	1	1	1	1	1
KU_N15_95	1	1	1	1	1	-	1	1	1	1	1	1	1	1	1	1	1	1	1	1	1	1	1	1	1	1	1	1	1	1	1	2	2	2	2	-	-	1	-	1	1	1	1	1	2	1	1	1	1
KU_N15_96	1	1	1	1	1	1	1	1	1	1	1	1	1	1	1	1	1	1	1	1	1	1	1	1	1	1	1	1	1	1	1	1	1	1	1	1	1	1	1	1	1	1	1	1	1	1	1	1	2
KU_N15_97	1	1	0.5	2	2	1	1	1	1	1	1	1	1	1	1	1	1	1	1	1	1	1	1	1	1	1	1	1	1	1	1	1	1	2	1	1	1	1	1	1	1	1	1	1	1	1	1	1	1
KU_N15_98	1	1	1	1	1	1	1	1	1	1	1	1	1	1	1	1	1	1	1	1	1	1	1	1	1	1	1	1	1	1	1	1	1	1	1	1	1	1	1	1	1	1	1	1	1	1	1	1	1
KU_N15_99	1	1	2	2	2	-	1	2	2	1	1	1	1	2	1	1	1	1	-	1	2	2	1	-	1	1	2	1	1	1	1	2	2	2	2	-	-	1	-	1	1	1	1	1	2	1	1	1	2
KU_N15_100	1	1	2	2	2	2	1	2	2	1	1	1	1	2	1	1	1	1	1	1	1	1	1	1	1	1	1	1	1	1	1	-	-	1	2	1	1	1	1	1	1	1	1	1	1	1	1	1	1
KU_N15_108	1	1	1	1	1	1	1	1	1	1	1	1	1	1	1	1	1	1	1	1	1	1	1	1	1	1	1	1	1	1	1	1	1	1	2	1	1	1	1	1	1	1	1	1	1	1	1	1	0.5
KU_N15_110	1	1	1	1	1	-	1	1	1	1	1	1	1	1	1	1	1	1	1	1	1	1	1	1	1	1	1	1	1	1	1	1	1	1	1	1	1	1	1	1	1	1	1	1	1	1	1	1	2
KU_N15_115	1	1	1	1	1	1	1	1	1	1	1	1	1	1	1	1	1	1	1	1	1	1	1	1	1	1	1	1	1	1	1	-	1	1	1	1	1	1	1	1	1	1	1	1	1	1	1	1	1
KU_N15_117	1	1	2	2	2	2	1	2	2	1	1	1	1	-	1	1	1	1	2	1	2	2	1	2	1	1	2	1	1	1	1	2	2	2	2	-	-	1	-	1	1	1	1	1	2	1	1	1	1
KU_N15_118	1	1	1	1	1	1	1	1	1	1	1	1	1	1	1	1	1	1	1	1	1	1	1	1	1	1	1	1	1	1	1	1	1	1	2	1	1	1	1	1	1	1	1	1	1	1	1	1	1
KU_N15_119	1	1	1	1	1	1	1	1	1	1	1	1	1	1	1	1	1	1	1	1	1	1	1	1	1	1	1	1	1	1	1	1	1	1	2	1	1	1	1	1	1	1	1	1	1	1	1	1	2
KU_N15_120	1	1	1	1	1	1	1	1	1	1	1	1	1	1	1	1	1	1	1	1	1	1	1	1	1	1	1	1	1	1	1	1	1	1	2	1	1	1	1	1	1	1	1	1	1	1	1	1	2
KU_N15_121	1	1	2	2	2	-	1	2	2	1	1	1	1	2	1	1	1	1	2	1	2	2	1	2	1	1	2	1	1	1	1	-	2	2	2	-	-	1	-	1	1	1	1	1	2	1	1	1	1
KU_N15_122	1	1	1	1	1	1	1	1	1	1	1	1	1	1	1	1	1	1	1	1	1	1	1	1	1	1	1	1	1	1	1	1	-	1	1	1	1	1	1	1	1	1	1	1	1	1	1	1	1
KU_N15_123	1	1	1	1	1	1	1	1	1	1	1	1	1	1	1	1	1	1	1	1	1	1	1	1	1	1	1	1	1	1	1	1	1	1	2	1	-	1	1	1	1	1	1	1	1	1	1	1	1
KU_N15_124	1	1	1	1	1	1	1	1	1	1	1	1	1	1	1	1	1	1	1	1	1	1	1	1	1	1	1	1	1	1	1	1	1	1	1	1	1	1	1	-	-	1	1	-	1	1	1	1	1
KU_N15_125	1	1	2	2	2	2	1	1	1	1	1	1	1	1	1	1	1	1	1	1	1	1	1	1	1	1	1	1	1	1	1	1	1	1	1	1	1	1	1	1	1	1	1	1	1	1	1	1	1
KU_N15_126	1	1	2	2	2	2	1	1	1	1	1	1	1	1	1	1	1	1	1	1	1	1	1	1	1	1	1	1	1	1	1	1	1	1	1	1	1	1	1	1	1	1	1	1	1	1	1	1	2
KU_N15_127	1	1	2	2	2	2	1	2	2	1	1	1	1	2	1	1	1	1	2	1	-	2	1	2	1	1	2	1	1	1	1	2	2	2	2	-	-	1	-	1	1	1	1	1	2	1	1	1	2
KU_N15_128	1	1	2	2	2	2	1	2	2	1	1	1	1	2	1	1	1	1	-	1	2	2	1	2	1	1	2	1	1	1	1	-	2	2	-	-	-	1	-	1	1	1	1	1	2	1	1	1	0.5
KU_N15_129	1	1	2	2	2	2	1	2	2	1	1	1	1	2	1	1	1	1	2	1	2	2	1	2	1	1	2	1	1	1	1	-	2	2	2	-	-	1	-	1	1	1	1	1	2	1	1	1	2
KU_N15_130	1	1	2	2	2	2	1	2	2	1	1	1	1	-	1	1	1	1	-	1	2	2	1	-	1	1	2	1	1	1	1	2	2	2	2	-	-	1	-	1	1	1	1	1	2	1	1	1	1
KU_N15_131	1	1	1	1	1	1	1	1	1	1	1	1	1	1	1	1	1	1	1	1	1	1	1	1	1	1	1	1	1	1	1	1	1	1	1	1	1	1	1	1	1	1	1	1	1	1	1	1	0.5
KU_N15_132	1	1	1	1	1	-	1	2	2	1	1	1	1	2	1	1	1	1	-	1	2	2	1	2	1	1	2	1	1	1	1	1	1	1	2	1	1	1	1	1	1	1	1	1	1	1	1	1	2
KU_N15_133	1	1	1	1	1	1	1	1	1	1	1	1	1	1	1	1	1	1	1	1	1	1	1	1	1	1	1	1	1	1	1	1	1	1	1	1	1	1	1	1	1	1	1	1	1	1	1	1	2
KU_N15_134	1	1	1	1	1	1	1	1	1	1	1	1	1	1	1	1	1	1	1	1	1	1	1	1	1	1	1	1	1	1	1	2	2	2	2	-	-	1	-	1	1	1	1	1	2	1	1	1	1
KU_N15_135	1	1	1	1	1	1	1	2	2	1	1	1	1	2	1	1	1	1	-	1	2	2	1	-	1	1	2	1	1	1	1	2	2	2	2	-	-	1	-	1	1	1	1	1	2	1	1	1	1
KU_N15_137	1	1	2	2	2	2	1	2	2	1	1	1	1	2	1	1	1	1	2	1	-	2	1	-	1	1	2	1	1	1	1	2	2	2	2	-	-	1	-	1	1	1	1	1	2	1	1	1	2
KU_N15_138	1	1	1	1	1	1	1	1	1	1	1	1	1	1	1	1	1	1	1	1	1	1	1	1	1	1	1	1	1	1	1	2	1	1	1	-	-	1	-	1	1	1	1	1	2	1	1	1	0.5
KU_N15_139	1	1	2	2	2	-	1	1	1	1	1	1	1	1	1	1	1	1	1	1	1	1	1	1	1	1	1	1	1	1	1	1	1	1	1	1	1	1	1	1	1	1	1	1	1	1	1	1	1
KU_N15_140	1	1	2	2	2	-	1	1	1	1	1	1	1	1	1	1	1	1	1	1	1	1	1	1	1	1	1	1	1	1	1	-	1	1	1	1	-	1	1	1	1	1	1	1	1	1	1	1	-
KU_N15_141	1	1	1	1	1	1	1	1	1	1	1	1	1	1	1	1	1	1	1	1	1	1	1	1	1	1	1	1	1	1	1	1	1	1	1	1	1	1	1	1	1	1	1	1	1	1	1	1	-
KU_N15_143	1	1	2	2	2	-	1	1	1	1	1	1	1	1	1	1	1	1	1	1	1	1	1	1	1	1	2	1	1	1	1	2	2	2	2	-	-	1	-	1	1	1	1	1	2	1	1	1	1
KU_N15_144	1	1	2	2	2	2	1	2	2	1	1	1	1	2	1	1	1	1	-	1	2	2	1	2	1	1	2	1	1	1	1	2	2	2	2	-	-	1	-	1	1	1	1	1	2	1	1	1	1
KU_N15_145	1	1	2	2	2	2	1	2	2	1	1	1	1	2	1	1	1	1	2	1	2	2	1	2	1	1	2	1	1	1	1	1	2	2	2	1	1	1	1	1	1	1	1	1	1	1	1	1	2
KU_N15_147	1	1	1	1	1	1	1	2	2	1	1	1	1	2	1	1	1	1	-	1	2	2	1	-	1	1	2	1	1	1	1	2	2	2	2	-	-	1	-	1	1	1	1	1	2	1	1	1	1
KU_N15_148	1	1	2	2	2	-	1	1	1	1	1	1	1	1	1	1	1	1	1	1	1	1	1	1	1	1	1	1	1	1	1	1	1	1	1	1	1	1	1	1	1	1	1	1	1	1	1	1	2
KU_N15_149	1	1	1	1	1	1	1	2	2	1	1	1	1	2	1	1	1	1	-	1	2	2	1	-	1	1	2	1	1	1	1	-	2	2	2	-	-	1	-	1	1	1	1	1	2	1	1	1	2
KU_N15_150	1	1	1	1	1	1	1	1	1	1	1	1	1	1	1	1	1	1	1	1	1	1	1	1	1	1	1	1	1	1	1	1	-	1	1	1	1	1	1	1	1	1	1	1	1	1	1	1	0.5
KU_N15_151	1	1	1	1	1	-	1	1	1	1	1	1	1	1	1	1	1	1	1	1	1	1	1	1	1	1	1	1	1	1	1	1	1	1	1	1	1	1	1	1	1	1	1	1	-	1	1	1	1
KU_N15_152	1	1	1	1	1	1	1	1	1	1	1	1	1	1	1	1	1	1	1	1	1	1	1	1	1	1	1	1	1	1	1	1	1	1	1	1	1	1	1	1	1	1	1	1	1	1	1	1	2
KU_N15_153	1	1	1	1	1	-	1	1	1	1	1	1	1	1	1	1	1	1	-	1	2	2	1	-	1	1	2	1	1	1	1	2	2	2	2	-	2	1	-	1	1	1	1	1	2	1	1	1	1
KU_N15_154	1	1	2	2	2	2	1	2	2	1	1	1	1	2	1	1	1	1	1	1	1	1	1	1	1	1	1	1	1	1	1	1	1	1	1	1	1	1	1	1	1	1	1	1	1	1	1	1	-
KU_N15_155	1	1	2	2	2	2	1	2	2	1	1	1	1	2	1	1	1	1	2	1	2	2	1	2	1	1	2	1	1	1	1	2	1	2	-	-	-	1	-	1	1	1	1	1	2	1	1	1	2
KU_N15_156	1	1	1	1	1	1	1	1	1	1	1	1	1	1	1	1	1	1	1	1	1	1	1	1	1	1	1	1	1	1	1	1	1	1	1	1	1	1	1	1	1	1	1	1	1	1	1	1	2
KU_N15_157	1	1	1	1	1	1	1	1	1	1	1	1	1	1	1	1	1	1	1	1	1	1	1	1	1	1	1	1	1	1	1	1	1	1	1	1	1	1	-	1	1	1	1	1	1	1	1	1	0.5
KU_N15_158	1	1	2	2	2	2	1	2	2	1	1	1	1	2	1	1	1	1	2	1	2	2	1	2	1	1	2	1	1	1	1	-	2	2	2	-	-	1	-	1	1	1	1	1	-	1	1	1	1
KU_N15_159	1	1	1	1	1	1	1	-	1	1	1	1	1	1	1	1	1	1	1	1	1	1	1	1	1	1	1	1	1	1	1	2	2	2	2	-	-	1	-	1	1	1	1	1	2	1	1	1	1
KU_N15_160	1	1	2	2	2	-	1	2	2	1	1	1	1	2	1	1	1	1	2	1	2	2	1	2	1	1	1	1	1	1	1	1	2	1	1	1	1	1	1	1	1	1	1	1	1	1	1	1	1
KU_N15_161	1	1	2	2	2	-	1	2	2	1	1	1	1	2	1	1	1	1	2	1	2	2	1	2	1	1	2	1	1	1	1	2	2	2	2	-	-	1	1	1	1	1	1	1	2	1	1	1	2
KU_N15_162	1	1	1	1	1	-	1	1	1	1	1	1	1	1	1	1	1	1	1	1	1	1	1	1	1	1	1	1	1	1	1	1	1	1	1	1	1	1	1	1	1	1	1	1	1	1	1	1	0.5
KU_N15_163	1	1	1	1	1	1	1	1	1	1	1	1	1	1	1	1	1	1	1	1	1	1	1	1	1	1	1	1	1	1	1	1	1	1	1	1	1	1	1	1	1	1	1	1	1	1	1	1	2
KU_N15_164	1	1	1	1	1	1	1	1	1	1	1	1	1	1	1	1	1	1	1	1	1	1	1	1	1	1	1	1	1	1	1	1	1	1	1	1	1	1	1	1	1	1	1	1	1	1	1	1	2
KU_N15_165	1	1	1	1	1	1	1	1	1	1	1	1	1	1	1	1	1	1	1	1	1	1	1	1	1	1	1	1	1	1	1	1	1	1	1	1	1	1	1	1	1	1	1	1	1	1	1	1	1
KU_N15_166	1	1	1	1	1	1	1	1	2	1	1	1	1	1	1	1	1	1	1	1	1	0.5	1	1	1	1	0.5	1	1	1	1	2	2	2	2	-	-	1	-	1	1	1	1	1	2	1	1	1	2
KU_N15_167	1	1	1	2	2	2	1	1	1	1	1	1	1	1	1	1	1	1	1	1	1	1	1	1	1	1	1	1	1	1	1	1	1	1	2	1	0.5	1	1	1	1	1	1	1	1	1	1	1	2
KU_N15_168	1	1	1	1	1	1	1	1	1	1	1	1	1	1	1	1	1	1	1	1	1	1	1	1	1	1	1	1	1	1	1	1	-	1	1	1	1	1	1	1	1	1	1	1	1	1	1	1	2
KU_N15_170	1	1	1	1	1	1	1	1	1	1	1	1	1	1	1	1	1	1	-	1	-	2	1	-	1	1	2	1	1	1	1	2	2	2	2	-	-	1	-	1	1	1	1	1	2	1	1	1	1
KU_N15_171	1	1	2	2	2	2	1	1	1	1	1	1	1	1	1	1	1	1	1	1	1	1	1	1	1	1	1	1	1	1	1	1	1	1	1	1	1	1	1	1	1	1	1	1	1	1	1	1	2
KU_N15_172	1	1	1	1	1	1	1	1	1	1	1	1	1	1	1	1	1	1	1	1	1	1	1	1	1	1	1	1	1	1	1	2	1	1	1	-	-	1	-	1	1	1	1	1	2	1	1	1	2
KU_N15_173	1	1	2	2	2	2	1	2	2	1	1	1	1	2	1	1	1	1	2	1	2	2	1	2	1	1	2	1	1	1	1	2	2	2	2	-	-	1	-	1	1	1	1	1	2	1	1	1	1
KU_N15_174	1	1	2	2	2	-	1	1	1	1	1	1	1	1	1	1	1	1	1	1	1	1	1	1	1	1	1	1	1	1	1	1	1	1	1	1	1	1	1	1	1	1	1	1	1	1	1	1	-
KU_N15_175	1	1	2	2	2	2	1	1	1	1	1	1	1	1	1	1	1	1	1	1	1	1	1	1	1	1	1	1	1	1	1	1	1	1	1	1	1	1	1	1	1	1	1	1	1	1	1	1	2
KU_N15_176	1	1	2	2	2	-	1	2	2	1	1	1	1	2	1	1	1	1	-	1	2	2	1	-	1	1	2	1	1	1	1	2	2	2	2	-	-	1	-	1	1	1	1	1	2	1	1	1	1
KU_N15_177	1	1	1	1	1	-	1	1	1	1	1	1	1	1	1	1	1	1	1	1	1	1	1	1	1	1	1	1	1	1	1	1	1	1	1	1	1	1	1	1	1	1	1	1	1	1	1	1	1
[truncated: 5,000 more columns]

[truncated: 7 more sheets: N17_genotype, N18_genotype, N22_genotype, N23_genotype, phenotype_full_set, phenotype_subset_Zurich_22, phenotype_subset_Zurich_23]
